# Supplementary material for: Enhanced photoreduction of water catalyzed by a cucurbit[8]uril-secured platinum dimer
Source: Chem Sci. 2021 Nov 4;12(46):15347–52. doi: 10.1039/d1sc03743a (PMC8635170; doi:10.1039/d1sc03743a)
Supplement: SC-012-D1SC03743A-s002 [file SC-012-D1SC03743A-s002.cif]

# Electronic Supplementary Material (ESI) for Chemical Science.
# This journal is © The Royal Society of Chemistry 2021

####################################################################### 
# 
# This file contains crystal structure data downloaded from the 
# Cambridge Structural Database (CSD) hosted by the Cambridge 
# Crystallographic Data Centre (CCDC).
# 
# Full information about CCDC data access policies and citation 
# guidelines are available at http://www.ccdc.cam.ac.uk/access/V1 
# 
# Audit and citation data items may have been added by the CCDC. 
# Please retain this information to preserve the provenance of 
# this file and to allow appropriate attribution of the data. 
# 
#######################################################################

data_e4624n_a
_database_code_depnum_ccdc_archive 'CCDC 2094663'
loop_
_audit_author_name
_audit_author_address
'Nathalie Gruber'
;Molecular Tectonics Laboratory, University of Strasbourg, Institut le Bel, Strasbourg
France
;
_audit_update_record             
;
2021-07-06 deposited with the CCDC.	2021-11-04 downloaded from the CCDC.
;

_audit_creation_method           SHELXL-2014/6
_chemical_name_systematic        ?
_chemical_name_common            ?
_chemical_melting_point          ?
_chemical_formula_moiety         'C48H48N32O16,2(C22H17ClN3Pt)+ solvent'
_chemical_formula_sum            'C92 H82 Cl2 N38 O16 Pt2'
_chemical_formula_weight         2437.03

loop_
_atom_type_symbol
_atom_type_description
_atom_type_scat_dispersion_real
_atom_type_scat_dispersion_imag
_atom_type_scat_source
C C 0.0033 0.0016 'International Tables Vol C Tables 4.2.6.8 and 6.1.1.4'
H H 0.0000 0.0000 'International Tables Vol C Tables 4.2.6.8 and 6.1.1.4'
N N 0.0061 0.0033 'International Tables Vol C Tables 4.2.6.8 and 6.1.1.4'
O O 0.0106 0.0060 'International Tables Vol C Tables 4.2.6.8 and 6.1.1.4'
Cl Cl 0.1484 0.1585 'International Tables Vol C Tables 4.2.6.8 and 6.1.1.4'
Pt Pt -1.7033 8.3905 'International Tables Vol C Tables 4.2.6.8 and 6.1.1.4'

_space_group_crystal_system      triclinic
_space_group_IT_number           2
_space_group_name_H-M_alt        'P -1'
_space_group_name_Hall           '-P 1'

_shelx_space_group_comment       
;
The symmetry employed for this shelxl refinement is uniquely defined
by the following loop, which should always be used as a source of
symmetry information in preference to the above space-group names.
They are only intended as comments.
;

loop_
_space_group_symop_operation_xyz
'x, y, z'
'-x, -y, -z'

_cell_length_a                   17.9543(13)
_cell_length_b                   20.7821(16)
_cell_length_c                   33.976(3)
_cell_angle_alpha                89.44
_cell_angle_beta                 82.949(4)
_cell_angle_gamma                89.97
_cell_volume                     12581.1(16)
_cell_formula_units_Z            4
_cell_measurement_temperature    173(2)
_cell_measurement_reflns_used    9100
_cell_measurement_theta_min      2.5
_cell_measurement_theta_max      25.

_exptl_crystal_description       prism
_exptl_crystal_colour            colorless
_exptl_crystal_density_meas      none
_exptl_crystal_density_method    ?
_exptl_crystal_density_diffrn    1.287
_exptl_crystal_F_000             4872
_exptl_transmission_factor_min   ?
_exptl_transmission_factor_max   ?
_exptl_crystal_size_max          0.100
_exptl_crystal_size_mid          0.100
_exptl_crystal_size_min          0.090
_exptl_absorpt_coefficient_mu    2.331
_shelx_estimated_absorpt_T_min   0.800
_shelx_estimated_absorpt_T_max   0.818
_exptl_absorpt_correction_type   multi-scan
_exptl_absorpt_correction_T_min  0.800
_exptl_absorpt_correction_T_max  0.821
_exptl_absorpt_process_details   sadabs
_exptl_absorpt_special_details   ?
_diffrn_ambient_temperature      173(2)
_diffrn_radiation_wavelength     0.71073
_diffrn_radiation_type           MoK\a
_diffrn_source                   ?
_diffrn_measurement_device_type  'Bruker APEX-II CCD'
_diffrn_measurement_method       '\f and \w scans'
_diffrn_detector_area_resol_mean ?
_diffrn_reflns_number            264585
_diffrn_reflns_av_unetI/netI     0.0519
_diffrn_reflns_av_R_equivalents  0.0581
_diffrn_reflns_limit_h_min       -23
_diffrn_reflns_limit_h_max       23
_diffrn_reflns_limit_k_min       -24
_diffrn_reflns_limit_k_max       25
_diffrn_reflns_limit_l_min       -44
_diffrn_reflns_limit_l_max       44
_diffrn_reflns_theta_min         1.762
_diffrn_reflns_theta_max         27.600
_diffrn_reflns_theta_full        25.600
_diffrn_measured_fraction_theta_max 0.906
_diffrn_measured_fraction_theta_full 0.963
_diffrn_reflns_Laue_measured_fraction_max 0.906
_diffrn_reflns_Laue_measured_fraction_full 0.963
_diffrn_reflns_point_group_measured_fraction_max 0.906
_diffrn_reflns_point_group_measured_fraction_full 0.963
_reflns_number_total             47500
_reflns_number_gt                39282
_reflns_threshold_expression     'I > 2\s(I)'
_reflns_Friedel_coverage         0.000
_reflns_Friedel_fraction_max     .
_reflns_Friedel_fraction_full    .

_reflns_special_details          
;
 Reflections were merged by SHELXL according to the crystal
 class for the calculation of statistics and refinement.
 
 Structure factors included contributions from the .fab file.
 
 _reflns_Friedel_fraction is defined as the number of unique
 Friedel pairs measured divided by the number that would be
 possible theoretically, ignoring centric projections and
 systematic absences.
;

_computing_data_collection       'Bruker APEX2'
_computing_cell_refinement       'Bruker SAINT'
_computing_data_reduction        'Bruker SAINT'
_computing_structure_solution    'SHELXS-97 (Sheldrick 2008)'
_computing_structure_refinement  'SHELXL-2014 (Sheldrick 2014)'
_computing_molecular_graphics    'Bruker SHELXTL'
_computing_publication_material  'Bruker SHELXTL'
_refine_special_details          ?
_refine_ls_structure_factor_coef Fsqd
_refine_ls_matrix_type           full
_refine_ls_weighting_scheme      calc
_refine_ls_weighting_details     
'w=1/[\s^2^(Fo^2^)+(0.0699P)^2^+328.0372P] where P=(Fo^2^+2Fc^2^)/3'
_atom_sites_solution_primary     ?
_atom_sites_solution_secondary   ?
_atom_sites_solution_hydrogens   geom
_refine_ls_hydrogen_treatment    constr
_refine_ls_extinction_method     none
_refine_ls_extinction_coef       .
_refine_ls_number_reflns         47500
_refine_ls_number_parameters     2633
_refine_ls_number_restraints     10
_refine_ls_R_factor_all          0.1145
_refine_ls_R_factor_gt           0.1011
_refine_ls_wR_factor_ref         0.2554
_refine_ls_wR_factor_gt          0.2486
_refine_ls_goodness_of_fit_ref   1.105
_refine_ls_restrained_S_all      1.105
_refine_ls_shift/su_max          0.002
_refine_ls_shift/su_mean         0.058

loop_
_atom_site_label
_atom_site_type_symbol
_atom_site_fract_x
_atom_site_fract_y
_atom_site_fract_z
_atom_site_U_iso_or_equiv
_atom_site_adp_type
_atom_site_occupancy
_atom_site_site_symmetry_order
_atom_site_calc_flag
_atom_site_refinement_flags_posn
_atom_site_refinement_flags_adp
_atom_site_refinement_flags_occupancy
_atom_site_disorder_assembly
_atom_site_disorder_group
O1 O 0.5124(6) 0.1879(5) 0.7403(3) 0.055(3) Uani 1 1 d . . . . .
C1 C 0.5474(8) 0.2286(7) 0.7541(4) 0.041(3) Uani 1 1 d . . . . .
N1 N 0.5861(6) 0.2224(6) 0.7872(3) 0.040(3) Uani 1 1 d . . . . .
N2 N 0.5588(7) 0.2906(6) 0.7396(3) 0.046(3) Uani 1 1 d . . . . .
C2 C 0.6286(8) 0.2794(8) 0.7929(4) 0.048(4) Uani 1 1 d . . . . .
H2 H 0.6834 0.2692 0.7909 0.058 Uiso 1 1 calc R U . . .
C3 C 0.6129(9) 0.3250(7) 0.7591(4) 0.048(4) Uani 1 1 d . . . . .
H3 H 0.6595 0.3344 0.7406 0.057 Uiso 1 1 calc R U . . .
N3 N 0.5852(6) 0.3818(6) 0.7804(3) 0.042(3) Uani 1 1 d . . . . .
N4 N 0.6057(7) 0.3146(6) 0.8279(3) 0.040(3) Uani 1 1 d . . . . .
C4 C 0.5877(9) 0.3760(9) 0.8190(5) 0.058(5) Uani 1 1 d . . . . .
O2 O 0.5683(7) 0.4189(5) 0.8444(3) 0.059(3) Uani 1 1 d . . . . .
C5 C 0.5403(10) 0.3081(8) 0.7000(4) 0.054(4) Uani 1 1 d . . . . .
H5A H 0.5873 0.3198 0.6831 0.065 Uiso 1 1 calc R U . . .
H5B H 0.5191 0.2698 0.6883 0.065 Uiso 1 1 calc R U . . .
C6 C 0.5800(8) 0.4437(7) 0.7597(4) 0.046(4) Uani 1 1 d . . . . .
H6A H 0.5805 0.4790 0.7790 0.056 Uiso 1 1 calc R U . . .
H6B H 0.6244 0.4490 0.7396 0.056 Uiso 1 1 calc R U . . .
C7 C 0.4243(9) 0.3521(7) 0.6809(4) 0.043(4) Uani 1 1 d . . . . .
O3 O 0.3989(7) 0.3016(5) 0.6693(3) 0.061(3) Uani 1 1 d . . . . .
N5 N 0.4889(8) 0.3596(6) 0.6994(3) 0.048(3) Uani 1 1 d . . . . .
N6 N 0.3956(6) 0.4121(6) 0.6744(3) 0.040(3) Uani 1 1 d . . . . .
C8 C 0.5080(8) 0.4257(7) 0.7007(4) 0.044(3) Uani 1 1 d . . . . .
H8 H 0.5555 0.4349 0.6830 0.052 Uiso 1 1 calc R U . . .
C9 C 0.4422(8) 0.4641(7) 0.6870(4) 0.042(3) Uani 1 1 d . . . . .
H9 H 0.4591 0.4949 0.6649 0.051 Uiso 1 1 calc R U . . .
N7 N 0.4106(6) 0.4964(6) 0.7223(3) 0.036(3) Uani 1 1 d . . . . .
N8 N 0.5130(6) 0.4487(6) 0.7404(3) 0.042(3) Uani 1 1 d . . . . .
C10 C 0.4544(8) 0.4925(7) 0.7518(4) 0.044(3) Uani 1 1 d . . . . .
O4 O 0.4485(6) 0.5208(6) 0.7828(3) 0.059(3) Uani 1 1 d . . . . .
C11 C 0.3348(7) 0.4251(7) 0.6514(3) 0.038(3) Uani 1 1 d . . . . .
H11A H 0.3511 0.4586 0.6312 0.045 Uiso 1 1 calc R U . . .
H11B H 0.3238 0.3855 0.6372 0.045 Uiso 1 1 calc R U . . .
C12 C 0.3623(8) 0.5526(7) 0.7200(4) 0.044(3) Uani 1 1 d . . . . .
H12A H 0.3675 0.5811 0.7426 0.053 Uiso 1 1 calc R U . . .
H12B H 0.3787 0.5769 0.6953 0.053 Uiso 1 1 calc R U . . .
C13 C 0.2008(8) 0.4154(7) 0.6750(4) 0.043(3) Uani 1 1 d . . . . .
O5 O 0.1961(7) 0.3607(5) 0.6612(4) 0.070(4) Uani 1 1 d . . . . .
N9 N 0.2691(6) 0.4456(6) 0.6741(3) 0.041(3) Uani 1 1 d . . . . .
N10 N 0.1441(6) 0.4532(6) 0.6888(3) 0.044(3) Uani 1 1 d . . . . .
C14 C 0.2563(7) 0.5144(6) 0.6844(4) 0.034(3) Uani 1 1 d . . . . .
H14 H 0.2731 0.5439 0.6616 0.041 Uiso 1 1 calc R U . . .
C15 C 0.1697(7) 0.5168(7) 0.6963(4) 0.040(3) Uani 1 1 d . . . . .
H15 H 0.1466 0.5491 0.6795 0.048 Uiso 1 1 calc R U . . .
N11 N 0.1613(6) 0.5367(5) 0.7361(3) 0.042(3) Uani 1 1 d . . . . .
N12 N 0.2843(6) 0.5344(5) 0.7206(3) 0.037(3) Uani 1 1 d . . . . .
C16 C 0.2293(8) 0.5489(6) 0.7493(3) 0.038(3) Uani 1 1 d . . . . .
O6 O 0.2383(6) 0.5718(5) 0.7818(3) 0.050(3) Uani 1 1 d . . . . .
C17 C 0.0688(8) 0.4371(8) 0.6860(4) 0.050(4) Uani 1 1 d . . . . .
H17A H 0.0677 0.3991 0.6687 0.060 Uiso 1 1 calc R U . . .
H17B H 0.0450 0.4733 0.6730 0.060 Uiso 1 1 calc R U . . .
C18 C 0.0906(8) 0.5581(6) 0.7574(4) 0.042(3) Uani 1 1 d . . . . .
H18A H 0.0638 0.5846 0.7392 0.050 Uiso 1 1 calc R U . . .
H18B H 0.1011 0.5857 0.7796 0.050 Uiso 1 1 calc R U . . .
C19 C 0.0009(7) 0.3618(7) 0.7353(4) 0.039(3) Uani 1 1 d . . . . .
O7 O 0.0186(6) 0.3138(5) 0.7173(3) 0.049(2) Uani 1 1 d . . . . .
N13 N 0.0246(7) 0.4231(6) 0.7236(3) 0.048(3) Uani 1 1 d . . . . .
N14 N -0.0445(6) 0.3676(6) 0.7707(3) 0.044(3) Uani 1 1 d . . . . .
C20 C -0.0098(8) 0.4720(7) 0.7495(4) 0.042(3) Uani 1 1 d . . . . .
H20 H -0.0394 0.5033 0.7351 0.050 Uiso 1 1 calc R U . . .
C21 C -0.0606(7) 0.4329(7) 0.7811(4) 0.045(4) Uani 1 1 d . . . . .
H21 H -0.1149 0.4431 0.7804 0.053 Uiso 1 1 calc R U . . .
N15 N -0.0346(7) 0.4533(5) 0.8188(3) 0.044(3) Uani 1 1 d . . . . .
N16 N 0.0419(6) 0.5050(6) 0.7731(3) 0.046(3) Uani 1 1 d . . . . .
C22 C 0.0208(7) 0.4965(7) 0.8133(4) 0.040(3) Uani 1 1 d . . . . .
O8 O 0.0480(5) 0.5262(5) 0.8391(2) 0.046(2) Uani 1 1 d . . . . .
C23 C -0.0871(11) 0.3134(8) 0.7876(4) 0.059(5) Uani 1 1 d . . . . .
H23A H -0.0778 0.2765 0.7695 0.071 Uiso 1 1 calc R U . . .
H23B H -0.1412 0.3241 0.7894 0.071 Uiso 1 1 calc R U . . .
C24 C -0.0826(9) 0.4418(7) 0.8566(4) 0.053(4) Uani 1 1 d . . . . .
H24A H -0.0725 0.4755 0.8756 0.063 Uiso 1 1 calc R U . . .
H24B H -0.1358 0.4454 0.8521 0.063 Uiso 1 1 calc R U . . .
C25 C -0.0411(8) 0.2327(8) 0.8333(4) 0.044(4) Uani 1 1 d . . . . .
O9 O -0.0149(6) 0.1966(5) 0.8074(3) 0.054(3) Uani 1 1 d . . . . .
N17 N -0.0701(7) 0.2939(7) 0.8267(3) 0.046(3) Uani 1 1 d . . . . .
N18 N -0.0464(7) 0.2218(6) 0.8732(3) 0.047(3) Uani 1 1 d . . . . .
C26 C -0.1054(8) 0.3205(7) 0.8621(4) 0.047(4) Uani 1 1 d . . . . .
H26 H -0.1604 0.3264 0.8611 0.056 Uiso 1 1 calc R U . . .
C27 C -0.0907(7) 0.2733(7) 0.8947(4) 0.043(3) Uani 1 1 d . . . . .
H27 H -0.1387 0.2560 0.9089 0.052 Uiso 1 1 calc R U . . .
N19 N -0.0494(7) 0.3068(6) 0.9208(3) 0.047(3) Uani 1 1 d . . . . .
N20 N -0.0706(7) 0.3797(6) 0.8738(4) 0.046(3) Uani 1 1 d . . . . .
C28 C -0.0374(8) 0.3744(7) 0.9111(4) 0.044(4) Uani 1 1 d . . . . .
O10 O -0.0212(5) 0.4149(4) 0.9326(2) 0.035(2) Uani 1 1 d . . . . .
C29 C -0.0390(7) 0.1577(7) 0.8904(4) 0.044(4) Uani 1 1 d . . . . .
H29A H -0.0870 0.1455 0.9062 0.053 Uiso 1 1 calc R U . . .
H29B H -0.0282 0.1262 0.8688 0.053 Uiso 1 1 calc R U . . .
C30 C -0.0460(8) 0.2854(8) 0.9612(4) 0.044(4) Uani 1 1 d . . . . .
H30A H -0.0388 0.3232 0.9779 0.053 Uiso 1 1 calc R U . . .
H30B H -0.0944 0.2650 0.9716 0.053 Uiso 1 1 calc R U . . .
C31 C 0.0750(6) 0.1121(7) 0.9090(3) 0.035(3) Uani 1 1 d . . . . .
O11 O 0.0942(5) 0.0836(5) 0.8776(3) 0.047(2) Uani 1 1 d . . . . .
N21 N 0.0205(6) 0.1554(5) 0.9156(3) 0.039(3) Uani 1 1 d . . . . .
N22 N 0.1099(6) 0.1040(6) 0.9420(3) 0.039(3) Uani 1 1 d . . . . .
C32 C 0.0059(7) 0.1735(7) 0.9557(4) 0.043(4) Uani 1 1 d . . . . .
H32 H -0.0433 0.1561 0.9683 0.052 Uiso 1 1 calc R U . . .
C33 C 0.0741(7) 0.1426(7) 0.9754(4) 0.041(3) Uani 1 1 d . . . . .
H33 H 0.0569 0.1157 0.9994 0.050 Uiso 1 1 calc R U . . .
N23 N 0.1168(5) 0.1981(6) 0.9848(3) 0.036(3) Uani 1 1 d D . . . .
N24 N 0.0135(6) 0.2405(6) 0.9642(3) 0.043(3) Uani 1 1 d . . . . .
C34 C 0.0774(8) 0.2536(7) 0.9815(4) 0.043(4) Uani 1 1 d . . . . .
O12 O 0.0970(5) 0.3072(5) 0.9911(3) 0.049(3) Uani 1 1 d . . . . .
C35 C 0.1641(9) 0.0561(8) 0.9477(5) 0.053(4) Uani 1 1 d . . . . .
H35A H 0.1639 0.0239 0.9264 0.064 Uiso 1 1 calc R U . . .
H35B H 0.1485 0.0339 0.9732 0.064 Uiso 1 1 calc R U . . .
C36 C 0.1726(5) 0.1936(8) 1.0124(4) 0.043(2) Uani 1 1 d D . . . .
H36A H 0.1786 0.2357 1.0250 0.052 Uiso 1 1 calc R U . . .
H36B H 0.1571 0.1613 1.0334 0.052 Uiso 1 1 calc R U . . .
C37 C 0.2965(7) 0.0582(6) 0.9204(4) 0.034(3) Uani 1 1 d . . . . .
O13 O 0.2903(5) 0.0279(5) 0.8909(3) 0.043(2) Uani 1 1 d . . . . .
N25 N 0.2408(6) 0.0795(6) 0.9477(3) 0.046(3) Uani 1 1 d . . . . .
N26 N 0.3636(6) 0.0803(6) 0.9316(3) 0.038(3) Uani 1 1 d . . . . .
C38 C 0.2646(6) 0.1055(8) 0.9818(5) 0.043(2) Uani 1 1 d . . . . .
H38 H 0.2508 0.0770 1.0055 0.052 Uiso 1 1 calc R U . . .
C39 C 0.3541(8) 0.1100(8) 0.9706(4) 0.044(4) Uani 1 1 d . . . . .
H39 H 0.3818 0.0864 0.9901 0.053 Uiso 1 1 calc R U . . .
N27 N 0.3678(5) 0.1773(6) 0.9705(4) 0.047(3) Uani 1 1 d . . . . .
N28 N 0.2397(5) 0.1751(6) 0.9903(4) 0.043(2) Uani 1 1 d D . . . .
C40 C 0.3075(7) 0.2137(8) 0.9842(4) 0.041(3) Uani 1 1 d . . . . .
O14 O 0.3081(5) 0.2693(5) 0.9921(3) 0.053(3) Uani 1 1 d . . . . .
C41 C 0.4359(8) 0.0564(7) 0.9133(4) 0.045(3) Uani 1 1 d . . . . .
H41A H 0.4632 0.0367 0.9340 0.054 Uiso 1 1 calc R U . . .
H41B H 0.4276 0.0226 0.8940 0.054 Uiso 1 1 calc R U . . .
C42 C 0.4446(8) 0.2003(8) 0.9704(4) 0.054(4) Uani 1 1 d . . . . .
H42A H 0.4427 0.2435 0.9825 0.065 Uiso 1 1 calc R U . . .
H42B H 0.4705 0.1713 0.9876 0.065 Uiso 1 1 calc R U . . .
C43 C 0.4992(7) 0.1098(7) 0.8524(3) 0.054(4) Uani 1 1 d . . . . .
O15 O 0.4726(6) 0.0760(5) 0.8288(3) 0.048(2) Uani 1 1 d . . . . .
N29 N 0.4806(6) 0.1063(6) 0.8936(3) 0.039(3) Uani 1 1 d . . . . .
N30 N 0.5530(6) 0.1555(6) 0.8439(3) 0.037(3) Uani 1 1 d . . . . .
C44 C 0.5272(7) 0.1475(7) 0.9138(4) 0.041(3) Uani 1 1 d . . . . .
H44 H 0.5544 0.1228 0.9331 0.049 Uiso 1 1 calc R U . . .
C45 C 0.5805(6) 0.1784(6) 0.8819(3) 0.029(3) Uani 1 1 d . . . . .
H45 H 0.6333 0.1643 0.8835 0.035 Uiso 1 1 calc R U . . .
N31 N 0.5727(7) 0.2467(6) 0.8870(3) 0.043(3) Uani 1 1 d . . . . .
N32 N 0.4887(6) 0.2044(6) 0.9325(3) 0.039(3) Uani 1 1 d . . . . .
C46 C 0.5184(7) 0.2608(7) 0.9165(4) 0.037(3) Uani 1 1 d . . . . .
O16 O 0.5009(5) 0.3156(5) 0.9290(3) 0.048(2) Uani 1 1 d . . . . .
C47 C 0.5959(8) 0.1622(8) 0.8044(4) 0.045(4) Uani 1 1 d . . . . .
H47A H 0.6499 0.1557 0.8066 0.053 Uiso 1 1 calc R U . . .
H47B H 0.5800 0.1283 0.7870 0.053 Uiso 1 1 calc R U . . .
C48 C 0.6227(8) 0.2960(7) 0.8678(4) 0.040(3) Uani 1 1 d . . . . .
H48A H 0.6750 0.2800 0.8658 0.048 Uiso 1 1 calc R U . . .
H48B H 0.6193 0.3347 0.8847 0.048 Uiso 1 1 calc R U . . .
C49 C 0.1838(9) 0.5563(7) 0.5766(4) 0.047(4) Uani 1 1 d . . . . .
O17 O 0.1890(6) 0.5249(5) 0.6074(3) 0.054(3) Uani 1 1 d . . . . .
N33 N 0.1186(5) 0.5806(5) 0.5663(3) 0.036(2) Uani 1 1 d D . . . .
N34 N 0.2406(6) 0.5717(6) 0.5475(3) 0.0418(12) Uani 1 1 d . . . . .
C50 C 0.1297(8) 0.6098(7) 0.5257(4) 0.042(3) Uani 1 1 d . . . . .
H50 H 0.0983 0.5882 0.5073 0.050 Uiso 1 1 calc R U . . .
C51 C 0.2156(7) 0.5999(7) 0.5127(4) 0.044(4) Uani 1 1 d . . . . .
H51 H 0.2260 0.5720 0.4888 0.052 Uiso 1 1 calc R U . . .
N35 N 0.2401(6) 0.6661(6) 0.5049(3) 0.0418(12) Uani 1 1 d D . . . .
N36 N 0.1207(6) 0.6806(5) 0.5250(3) 0.037(3) Uani 1 1 d D . . . .
C52 C 0.1826(8) 0.7094(8) 0.5090(4) 0.043(3) Uani 1 1 d . . . . .
O18 O 0.1897(5) 0.7684(5) 0.5007(3) 0.050(3) Uani 1 1 d . . . . .
C53 C 0.3146(8) 0.5464(7) 0.5480(4) 0.0418(12) Uani 1 1 d . . . . .
H53A H 0.3298 0.5235 0.5229 0.050 Uiso 1 1 calc R U . . .
H53B H 0.3139 0.5147 0.5700 0.050 Uiso 1 1 calc R U . . .
C54 C 0.3050(7) 0.6869(8) 0.4820(4) 0.0418(12) Uani 1 1 d D . . . .
H54A H 0.2975 0.7311 0.4723 0.050 Uiso 1 1 calc R U . . .
H54B H 0.3156 0.6586 0.4587 0.050 Uiso 1 1 calc R U . . .
C55 C 0.4035(7) 0.5993(6) 0.5868(3) 0.034(3) Uani 1 1 d . . . . .
O19 O 0.3856(6) 0.5695(5) 0.6180(3) 0.048(2) Uani 1 1 d . . . . .
N37 N 0.3694(6) 0.5953(6) 0.5529(3) 0.0418(12) Uani 1 1 d . . . . .
N38 N 0.4634(6) 0.6410(6) 0.5794(3) 0.039(3) Uani 1 1 d . . . . .
C56 C 0.4118(7) 0.6288(8) 0.5201(4) 0.043(4) Uani 1 1 d . . . . .
H56 H 0.4292 0.5988 0.4980 0.052 Uiso 1 1 calc R U . . .
C57 C 0.4795(8) 0.6591(7) 0.5382(4) 0.043(4) Uani 1 1 d . . . . .
H57 H 0.5288 0.6419 0.5258 0.051 Uiso 1 1 calc R U . . .
N39 N 0.4717(7) 0.7273(6) 0.5304(3) 0.048(3) Uani 1 1 d . . . . .
N40 N 0.3719(6) 0.6860(6) 0.5054(3) 0.0418(12) Uani 1 1 d D . . . .
C58 C 0.4117(8) 0.7410(9) 0.5102(4) 0.044(4) Uani 1 1 d . . . . .
O20 O 0.3966(6) 0.7950(6) 0.4970(4) 0.062(3) Uani 1 1 d . . . . .
C59 C 0.5202(9) 0.6429(8) 0.6081(4) 0.052(4) Uani 1 1 d . . . . .
H59A H 0.5055 0.6121 0.6301 0.062 Uiso 1 1 calc R U . . .
H59B H 0.5697 0.6295 0.5946 0.062 Uiso 1 1 calc R U . . .
C60 C 0.5305(8) 0.7744(8) 0.5349(4) 0.047(4) Uani 1 1 d . . . . .
H60A H 0.5238 0.8121 0.5176 0.057 Uiso 1 1 calc R U . . .
H60B H 0.5799 0.7550 0.5257 0.057 Uiso 1 1 calc R U . . .
C61 C 0.5122(8) 0.7154(8) 0.6647(4) 0.046(4) Uani 1 1 d . . . . .
O21 O 0.4824(6) 0.6775(5) 0.6894(3) 0.057(3) Uani 1 1 d . . . . .
N41 N 0.5260(6) 0.7051(6) 0.6237(3) 0.042(3) Uani 1 1 d . . . . .
N42 N 0.5349(8) 0.7750(6) 0.6718(3) 0.056(4) Uani 1 1 d . . . . .
C62 C 0.5676(9) 0.7584(7) 0.6037(4) 0.0503(14) Uani 1 1 d . . . . .
H62 H 0.6180 0.7437 0.5912 0.060 Uiso 1 1 calc R U . . .
C63 C 0.5760(9) 0.8057(7) 0.6371(4) 0.0503(14) Uani 1 1 d . . . . .
H63 H 0.6300 0.8123 0.6407 0.060 Uiso 1 1 calc R U . . .
N43 N 0.5416(7) 0.8663(6) 0.6221(3) 0.0503(14) Uani 1 1 d . . . . .
N44 N 0.5308(7) 0.7962(6) 0.5756(3) 0.0503(14) Uani 1 1 d . . . . .
C64 C 0.5230(9) 0.8556(8) 0.5872(4) 0.0503(14) Uani 1 1 d . . . . .
O22 O 0.4910(6) 0.9008(5) 0.5678(3) 0.0503(14) Uani 1 1 d . . . . .
C65 C 0.5478(12) 0.7945(8) 0.7118(5) 0.067(5) Uani 1 1 d . . . . .
H65A H 0.5374 0.7574 0.7302 0.080 Uiso 1 1 calc R U . . .
H65B H 0.6012 0.8063 0.7115 0.080 Uiso 1 1 calc R U . . .
C66 C 0.5473(10) 0.9273(7) 0.6394(5) 0.067(5) Uani 1 1 d . . . . .
H66A H 0.5341 0.9608 0.6205 0.080 Uiso 1 1 calc R U . . .
H66B H 0.6001 0.9345 0.6438 0.080 Uiso 1 1 calc R U . . .
C67 C 0.4572(9) 0.8452(7) 0.7607(4) 0.051(4) Uani 1 1 d . . . . .
O23 O 0.4394(7) 0.7960(5) 0.7806(3) 0.061(3) Uani 1 1 d . . . . .
N45 N 0.5021(8) 0.8476(6) 0.7264(4) 0.052(3) Uani 1 1 d . . . . .
N46 N 0.4378(7) 0.9078(6) 0.7722(3) 0.047(3) Uani 1 1 d . . . . .
C68 C 0.5216(8) 0.9131(8) 0.7142(4) 0.048(4) Uani 1 1 d . . . . .
H68 H 0.5762 0.9213 0.7152 0.057 Uiso 1 1 calc R U . . .
C69 C 0.4730(8) 0.9544(8) 0.7452(4) 0.049(4) Uani 1 1 d . . . . .
H69 H 0.5038 0.9856 0.7585 0.058 Uiso 1 1 calc R U . . .
N47 N 0.4207(6) 0.9874(6) 0.7208(3) 0.041(3) Uani 1 1 d . . . . .
N48 N 0.4993(7) 0.9353(6) 0.6771(3) 0.044(3) Uani 1 1 d . . . . .
C70 C 0.4422(9) 0.9809(7) 0.6817(4) 0.041(3) Uani 1 1 d . . . . .
O24 O 0.4174(6) 1.0073(5) 0.6542(3) 0.050(3) Uani 1 1 d . . . . .
C71 C 0.3968(9) 0.9231(8) 0.8116(4) 0.049(4) Uani 1 1 d . . . . .
H71A H 0.3949 0.8842 0.8287 0.059 Uiso 1 1 calc R U . . .
H71B H 0.4247 0.9567 0.8242 0.059 Uiso 1 1 calc R U . . .
C72 C 0.3794(7) 1.0443(6) 0.7364(4) 0.038(3) Uani 1 1 d . . . . .
H72A H 0.4110 1.0689 0.7529 0.046 Uiso 1 1 calc R U . . .
H72B H 0.3689 1.0723 0.7140 0.046 Uiso 1 1 calc R U . . .
C73 C 0.2621(8) 0.9115(8) 0.8284(4) 0.039(3) Uani 1 1 d . . . . .
O25 O 0.2644(7) 0.8552(6) 0.8424(3) 0.065(3) Uani 1 1 d . . . . .
N49 N 0.3234(7) 0.9447(6) 0.8094(3) 0.043(3) Uani 1 1 d . . . . .
N50 N 0.2006(6) 0.9496(5) 0.8291(3) 0.037(3) Uani 1 1 d . . . . .
C74 C 0.3066(8) 1.0104(6) 0.8025(3) 0.035(3) Uani 1 1 d . . . . .
H74 H 0.3360 1.0404 0.8174 0.042 Uiso 1 1 calc R U . . .
C75 C 0.2213(8) 1.0136(7) 0.8162(3) 0.038(3) Uani 1 1 d . . . . .
H75 H 0.2103 1.0447 0.8384 0.045 Uiso 1 1 calc R U . . .
N51 N 0.1891(6) 1.0360(5) 0.7810(3) 0.037(3) Uani 1 1 d . . . . .
N52 N 0.3103(6) 1.0279(5) 0.7597(3) 0.038(3) Uani 1 1 d . . . . .
C76 C 0.2412(8) 1.0444(7) 0.7488(4) 0.039(3) Uani 1 1 d . . . . .
O26 O 0.2311(6) 1.0658(5) 0.7162(3) 0.053(3) Uani 1 1 d . . . . .
C77 C 0.1308(8) 0.9314(7) 0.8510(4) 0.042(3) Uani 1 1 d . . . . .
H77A H 0.1160 0.9646 0.8711 0.051 Uiso 1 1 calc R U . . .
H77B H 0.1377 0.8904 0.8651 0.051 Uiso 1 1 calc R U . . .
C78 C 0.1145(6) 1.0609(6) 0.7820(3) 0.032(3) Uani 1 1 d . . . . .
H78A H 0.1129 1.0908 0.7593 0.038 Uiso 1 1 calc R U . . .
H78B H 0.1024 1.0859 0.8066 0.038 Uiso 1 1 calc R U . . .
C79 C 0.0411(8) 0.8658(7) 0.8201(3) 0.053(3) Uani 1 1 d . . . . .
O27 O 0.0665(6) 0.8136(6) 0.8311(3) 0.053(3) Uani 1 1 d . . . . .
N53 N 0.0698(7) 0.9235(6) 0.8263(3) 0.044(3) Uani 1 1 d . . . . .
N54 N -0.0222(7) 0.8706(6) 0.8018(3) 0.048(3) Uani 1 1 d . . . . .
C80 C -0.0409(7) 0.9393(7) 0.7988(4) 0.038(3) Uani 1 1 d . . . . .
H80 H -0.0903 0.9485 0.8147 0.045 Uiso 1 1 calc R U . . .
C81 C 0.0227(8) 0.9762(6) 0.8156(4) 0.036(3) Uani 1 1 d . . . . .
H81 H 0.0045 1.0046 0.8384 0.043 Uiso 1 1 calc R U . . .
N55 N -0.0397(7) 0.9639(6) 0.7596(3) 0.045(3) Uani 1 1 d . . . . .
N56 N 0.0567(7) 1.0116(6) 0.7806(3) 0.046(3) Uani 1 1 d . . . . .
C82 C 0.0126(8) 1.0081(6) 0.7508(4) 0.039(3) Uani 1 1 d . . . . .
O28 O 0.0252(5) 1.0411(5) 0.7193(3) 0.047(2) Uani 1 1 d . . . . .
C83 C -0.0716(9) 0.8180(7) 0.7990(4) 0.051(4) Uani 1 1 d . . . . .
H83A H -0.1216 0.8286 0.8131 0.061 Uiso 1 1 calc R U . . .
H83B H -0.0524 0.7798 0.8122 0.061 Uiso 1 1 calc R U . . .
C84 C -0.0995(9) 0.9541(7) 0.7369(4) 0.049(4) Uani 1 1 d . . . . .
H84A H -0.0996 0.9901 0.7176 0.059 Uiso 1 1 calc R U . . .
H84B H -0.1472 0.9562 0.7549 0.059 Uiso 1 1 calc R U . . .
C85 C -0.0662(7) 0.7393(8) 0.7455(4) 0.037(3) Uani 1 1 d . . . . .
O29 O -0.0342(6) 0.6970(5) 0.7609(3) 0.048(3) Uani 1 1 d . . . . .
N57 N -0.0793(7) 0.8024(5) 0.7579(3) 0.040(3) Uani 1 1 d . . . . .
N58 N -0.0969(6) 0.7346(6) 0.7092(3) 0.042(3) Uani 1 1 d . . . . .
C86 C -0.1381(7) 0.7905(7) 0.7000(4) 0.036(3) Uani 1 1 d . . . . .
H86 H -0.1922 0.7807 0.6984 0.044 Uiso 1 1 calc R U . . .
C87 C -0.1274(8) 0.8369(7) 0.7357(4) 0.039(3) Uani 1 1 d . . . . .
H87 H -0.1766 0.8455 0.7520 0.047 Uiso 1 1 calc R U . . .
N59 N -0.1047(6) 0.8274(6) 0.6663(3) 0.041(3) Uani 1 1 d . . . . .
N60 N -0.0986(6) 0.8945(5) 0.7153(3) 0.035(2) Uani 1 1 d . . . . .
C88 C -0.0916(6) 0.8916(7) 0.6747(3) 0.034(3) Uani 1 1 d . . . . .
O30 O -0.0732(6) 0.9329(5) 0.6525(3) 0.049(3) Uani 1 1 d . . . . .
C89 C -0.1070(8) 0.6735(7) 0.6921(4) 0.043(3) Uani 1 1 d . . . . .
H89A H -0.1609 0.6668 0.6900 0.051 Uiso 1 1 calc R U . . .
H89B H -0.0907 0.6393 0.7097 0.051 Uiso 1 1 calc R U . . .
C90 C -0.1202(7) 0.8108(8) 0.6269(4) 0.045(4) Uani 1 1 d . . . . .
H90A H -0.1739 0.7990 0.6282 0.054 Uiso 1 1 calc R U . . .
H90B H -0.1121 0.8496 0.6097 0.054 Uiso 1 1 calc R U . . .
C91 C -0.0128(7) 0.6193(7) 0.6453(4) 0.038(3) Uani 1 1 d . . . . .
O31 O 0.0146(5) 0.5865(5) 0.6689(3) 0.043(2) Uani 1 1 d . . . . .
N61 N -0.0641(5) 0.6687(6) 0.6529(3) 0.039(3) Uani 1 1 d D . . . .
N62 N 0.0033(6) 0.6136(5) 0.6039(3) 0.040(3) Uani 1 1 d D . . . .
C92 C -0.0887(5) 0.6945(5) 0.6170(3) 0.025(3) Uani 1 1 d D . . . .
H92 H -0.1426 0.6833 0.6160 0.030 Uiso 1 1 calc R U . . .
C93 C -0.0392(7) 0.6607(7) 0.5833(3) 0.040(3) Uani 1 1 d . . . . .
H93 H -0.0698 0.6396 0.5644 0.048 Uiso 1 1 calc R U . . .
N63 N 0.0055(5) 0.7129(5) 0.5647(3) 0.034(2) Uani 1 1 d D . . . .
N64 N -0.0774(6) 0.7608(5) 0.6091(3) 0.043(3) Uani 1 1 d D . . . .
C94 C -0.0172(7) 0.7708(7) 0.5809(4) 0.037(3) Uani 1 1 d . . . . .
O32 O 0.0100(5) 0.8228(5) 0.5710(3) 0.046(2) Uani 1 1 d . . . . .
C95 C 0.0459(7) 0.5617(6) 0.5851(4) 0.044(3) Uani 1 1 d D . . . .
H95A H 0.0174 0.5428 0.5649 0.053 Uiso 1 1 calc R U . . .
H95B H 0.0521 0.5279 0.6051 0.053 Uiso 1 1 calc R U . . .
C96 C 0.0465(7) 0.7092(8) 0.5252(3) 0.047(4) Uani 1 1 d D . . . .
H96A H 0.0519 0.7531 0.5136 0.057 Uiso 1 1 calc R U . . .
H96B H 0.0171 0.6833 0.5083 0.057 Uiso 1 1 calc R U . . .
Pt1 Pt 0.21218(3) 0.59810(3) 0.99778(2) 0.03852(14) Uani 1 1 d . . . . .
Cl1 Cl 0.2401(2) 0.66857(19) 1.04564(11) 0.0534(10) Uani 1 1 d . . . . .
N65 N 0.2141(6) 0.5154(6) 1.0291(3) 0.044(3) Uani 1 1 d . . . . .
C97 C 0.2250(7) 0.5102(9) 1.0688(4) 0.051(4) Uani 1 1 d . . . . .
H97 H 0.2317 0.5475 1.0839 0.061 Uiso 1 1 calc R U . . .
C98 C 0.2260(9) 0.4500(10) 1.0856(5) 0.062(5) Uani 1 1 d . . . . .
H98 H 0.2329 0.4462 1.1128 0.074 Uiso 1 1 calc R U . . .
C99 C 0.2177(12) 0.3977(10) 1.0655(6) 0.076(6) Uani 1 1 d . . . . .
H99 H 0.2186 0.3570 1.0785 0.091 Uiso 1 1 calc R U . . .
C100 C 0.2073(8) 0.4005(8) 1.0250(4) 0.047(4) Uani 1 1 d . . . . .
H100 H 0.2031 0.3628 1.0098 0.057 Uiso 1 1 calc R U . . .
C101 C 0.2037(7) 0.4618(8) 1.0085(4) 0.045(4) Uani 1 1 d . . . . .
C102 C 0.1907(7) 0.4742(7) 0.9669(4) 0.038(3) Uani 1 1 d . . . . .
C103 C 0.1801(7) 0.4300(8) 0.9375(4) 0.043(3) Uani 1 1 d . . . . .
H103 H 0.1780 0.3855 0.9440 0.051 Uiso 1 1 calc R U . . .
C104 C 0.1726(8) 0.4489(9) 0.8989(5) 0.061(5) Uani 1 1 d . . . . .
C105 C 0.1716(8) 0.5170(7) 0.8924(4) 0.043(3) Uani 1 1 d . . . . .
H105 H 0.1637 0.5326 0.8669 0.051 Uiso 1 1 calc R U . . .
C106 C 0.1816(7) 0.5610(7) 0.9214(4) 0.037(3) Uani 1 1 d . . . . .
N66 N 0.1906(6) 0.5354(7) 0.9585(4) 0.047(3) Uani 1 1 d . . . . .
C107 C 0.1852(8) 0.6299(8) 0.9186(5) 0.049(4) Uani 1 1 d . . . . .
C108 C 0.1724(9) 0.6675(9) 0.8861(5) 0.055(4) Uani 1 1 d . . . . .
H108 H 0.1588 0.6477 0.8629 0.066 Uiso 1 1 calc R U . . .
C109 C 0.1793(10) 0.7320(11) 0.8873(7) 0.077(6) Uani 1 1 d . . . . .
H109 H 0.1735 0.7555 0.8638 0.092 Uiso 1 1 calc R U . . .
C110 C 0.1936(10) 0.7656(11) 0.9188(6) 0.073(5) Uani 1 1 d . . . . .
H110 H 0.1962 0.8113 0.9190 0.088 Uiso 1 1 calc R U . . .
C111 C 0.2053(8) 0.7233(8) 0.9538(5) 0.055(4) Uani 1 1 d . . . . .
H111 H 0.2157 0.7430 0.9777 0.066 Uiso 1 1 calc R U . . .
N67 N 0.2016(6) 0.6593(6) 0.9526(3) 0.045(3) Uani 1 1 d . . . . .
C112 C 0.1653(8) 0.4021(10) 0.8677(4) 0.067(6) Uani 1 1 d . . . . .
C113 C 0.1871(8) 0.4199(10) 0.8271(5) 0.061(5) Uani 1 1 d . . . . .
H113 H 0.2034 0.4626 0.8206 0.073 Uiso 1 1 calc R U . . .
C114 C 0.1849(9) 0.3778(10) 0.7987(5) 0.069(5) Uani 1 1 d . . . . .
H114 H 0.1999 0.3904 0.7719 0.083 Uiso 1 1 calc R U . . .
C115 C 0.1611(7) 0.3155(10) 0.8071(4) 0.055(4) Uani 1 1 d . . . . .
C116 C 0.1366(8) 0.2992(9) 0.8459(5) 0.058(4) Uani 1 1 d . . . . .
H116 H 0.1172 0.2573 0.8519 0.070 Uiso 1 1 calc R U . . .
C117 C 0.1396(8) 0.3410(8) 0.8752(5) 0.057(4) Uani 1 1 d . . . . .
H117 H 0.1235 0.3280 0.9018 0.068 Uiso 1 1 calc R U . . .
C118 C 0.1586(11) 0.2659(12) 0.7728(7) 0.100(8) Uani 1 1 d . . . . .
H11C H 0.2035 0.2387 0.7710 0.150 Uiso 1 1 calc R U . . .
H11D H 0.1572 0.2891 0.7476 0.150 Uiso 1 1 calc R U . . .
H11E H 0.1137 0.2390 0.7783 0.150 Uiso 1 1 calc R U . . .
Pt2 Pt 0.39593(2) 0.60704(3) 0.95551(2) 0.03215(13) Uani 1 1 d . . . . .
Cl2 Cl 0.4255(2) 0.7026(2) 0.98302(12) 0.0589(11) Uani 1 1 d . . . . .
N68 N 0.4067(5) 0.5472(5) 1.0015(3) 0.032(2) Uani 1 1 d . . . . .
C119 C 0.4215(6) 0.5631(8) 1.0378(4) 0.044(4) Uani 1 1 d . . . . .
H119 H 0.4296 0.6069 1.0438 0.052 Uiso 1 1 calc R U . . .
C120 C 0.4249(7) 0.5163(9) 1.0664(4) 0.052(4) Uani 1 1 d . . . . .
H120 H 0.4335 0.5280 1.0925 0.062 Uiso 1 1 calc R U . . .
C121 C 0.4161(8) 0.4530(9) 1.0574(4) 0.048(4) Uani 1 1 d . . . . .
H121 H 0.4193 0.4214 1.0775 0.057 Uiso 1 1 calc R U . . .
C122 C 0.4027(7) 0.4333(8) 1.0206(4) 0.052(4) Uani 1 1 d . . . . .
H122 H 0.3962 0.3892 1.0147 0.062 Uiso 1 1 calc R U . . .
C123 C 0.3993(7) 0.4832(7) 0.9918(4) 0.035(3) Uani 1 1 d . . . . .
C124 C 0.3838(7) 0.4718(7) 0.9502(4) 0.036(3) Uani 1 1 d . . . . .
C125 C 0.3784(7) 0.4120(6) 0.9319(4) 0.037(3) Uani 1 1 d . . . . .
H125 H 0.3803 0.3726 0.9461 0.044 Uiso 1 1 calc R U . . .
C126 C 0.3700(6) 0.4138(7) 0.8911(4) 0.040(4) Uani 1 1 d . . . . .
C127 C 0.3639(7) 0.4721(7) 0.8720(4) 0.038(3) Uani 1 1 d . . . . .
H127 H 0.3547 0.4725 0.8451 0.045 Uiso 1 1 calc R U . . .
C128 C 0.3707(6) 0.5283(6) 0.8905(3) 0.029(3) Uani 1 1 d . . . . .
N69 N 0.3811(5) 0.5264(5) 0.9300(3) 0.031(2) Uani 1 1 d . . . . .
C129 C 0.3663(8) 0.5944(7) 0.8760(4) 0.041(3) Uani 1 1 d . . . . .
C130 C 0.3494(9) 0.6093(7) 0.8380(4) 0.043(3) Uani 1 1 d . . . . .
H130 H 0.3379 0.5763 0.8206 0.052 Uiso 1 1 calc R U . . .
C131 C 0.3497(11) 0.6703(9) 0.8266(5) 0.067(5) Uani 1 1 d . . . . .
H131 H 0.3426 0.6796 0.7999 0.080 Uiso 1 1 calc R U . . .
C132 C 0.3601(13) 0.7230(9) 0.8519(6) 0.083(6) Uani 1 1 d . . . . .
H132 H 0.3567 0.7665 0.8434 0.099 Uiso 1 1 calc R U . . .
C133 C 0.3754(9) 0.7067(7) 0.8899(4) 0.046(4) Uani 1 1 d . . . . .
H133 H 0.3839 0.7398 0.9079 0.055 Uiso 1 1 calc R U . . .
N70 N 0.3784(6) 0.6440(5) 0.9018(3) 0.036(3) Uani 1 1 d . . . . .
C134 C 0.3657(7) 0.3528(7) 0.8700(4) 0.039(3) Uani 1 1 d . . . . .
C135 C 0.3879(9) 0.3468(8) 0.8316(5) 0.057(4) Uani 1 1 d . . . . .
H135 H 0.4127 0.3829 0.8186 0.068 Uiso 1 1 calc R U . . .
C136 C 0.3791(10) 0.2934(9) 0.8081(5) 0.062(5) Uani 1 1 d . . . . .
H136 H 0.3943 0.2930 0.7803 0.075 Uiso 1 1 calc R U . . .
C137 C 0.3436(10) 0.2371(9) 0.8304(7) 0.072(6) Uani 1 1 d . . . . .
C138 C 0.3230(11) 0.2429(9) 0.8691(7) 0.073(5) Uani 1 1 d . . . . .
H138 H 0.3002 0.2071 0.8834 0.088 Uiso 1 1 calc R U . . .
C139 C 0.3334(10) 0.2994(8) 0.8896(5) 0.058(4) Uani 1 1 d . . . . .
H139 H 0.3180 0.3011 0.9173 0.070 Uiso 1 1 calc R U . . .
C140 C 0.3313(16) 0.1748(11) 0.8082(8) 0.128(11) Uani 1 1 d . . . . .
H14A H 0.3481 0.1380 0.8231 0.192 Uiso 1 1 calc R U . . .
H14B H 0.3601 0.1766 0.7818 0.192 Uiso 1 1 calc R U . . .
H14C H 0.2778 0.1700 0.8056 0.192 Uiso 1 1 calc R U . . .
Pt3 Pt 0.10417(2) 1.10290(2) 0.54602(2) 0.02874(12) Uani 1 1 d . . . . .
Cl3 Cl 0.0830(2) 1.1853(2) 0.50367(12) 0.0569(10) Uani 1 1 d . . . . .
N71 N 0.0987(5) 1.0262(6) 0.5094(3) 0.037(3) Uani 1 1 d . . . . .
C141 C 0.0876(7) 1.0292(9) 0.4712(3) 0.048(4) Uani 1 1 d . . . . .
H141 H 0.0815 1.0696 0.4587 0.058 Uiso 1 1 calc R U . . .
C142 C 0.0852(7) 0.9711(8) 0.4494(4) 0.049(4) Uani 1 1 d . . . . .
H142 H 0.0784 0.9718 0.4221 0.059 Uiso 1 1 calc R U . . .
C143 C 0.0929(7) 0.9153(9) 0.4688(4) 0.053(4) Uani 1 1 d . . . . .
H143 H 0.0900 0.8768 0.4542 0.063 Uiso 1 1 calc R U . . .
C144 C 0.1050(6) 0.9087(7) 0.5095(4) 0.044(4) Uani 1 1 d . . . . .
H144 H 0.1106 0.8686 0.5224 0.053 Uiso 1 1 calc R U . . .
C145 C 0.1075(6) 0.9688(7) 0.5281(4) 0.033(3) Uani 1 1 d . . . . .
C146 C 0.1165(7) 0.9711(7) 0.5718(4) 0.037(3) Uani 1 1 d . . . . .
C147 C 0.1220(7) 0.9222(7) 0.5992(4) 0.039(3) Uani 1 1 d . . . . .
H147 H 0.1185 0.8784 0.5918 0.047 Uiso 1 1 calc R U . . .
C148 C 0.1325(8) 0.9383(7) 0.6374(4) 0.045(4) Uani 1 1 d . . . . .
C149 C 0.1357(8) 1.0006(7) 0.6481(4) 0.043(3) Uani 1 1 d . . . . .
H149 H 0.1429 1.0112 0.6745 0.052 Uiso 1 1 calc R U . . .
C150 C 0.1283(7) 1.0500(6) 0.6202(3) 0.034(3) Uani 1 1 d . . . . .
N72 N 0.1206(5) 1.0322(5) 0.5824(3) 0.031(2) Uani 1 1 d . . . . .
C151 C 0.1240(7) 1.1160(7) 0.6276(3) 0.040(3) Uani 1 1 d . . . . .
C152 C 0.1286(11) 1.1478(9) 0.6625(4) 0.067(5) Uani 1 1 d . . . . .
H152 H 0.1342 1.1238 0.6859 0.080 Uiso 1 1 calc R U . . .
C153 C 0.1250(10) 1.2139(9) 0.6640(5) 0.063(5) Uani 1 1 d . . . . .
H153 H 0.1329 1.2352 0.6878 0.076 Uiso 1 1 calc R U . . .
C154 C 0.1110(9) 1.2472(8) 0.6334(5) 0.059(5) Uani 1 1 d . . . . .
H154 H 0.1041 1.2925 0.6354 0.071 Uiso 1 1 calc R U . . .
C155 C 0.1061(8) 1.2174(7) 0.5982(5) 0.050(4) Uani 1 1 d . . . . .
H155 H 0.0984 1.2431 0.5757 0.060 Uiso 1 1 calc R U . . .
N73 N 0.1115(5) 1.1555(5) 0.5940(3) 0.031(2) Uani 1 1 d . . . . .
C156 C 0.1348(7) 0.8862(7) 0.6681(3) 0.041(3) Uani 1 1 d . . . . .
C157 C 0.1752(10) 0.8967(8) 0.7002(4) 0.058(4) Uani 1 1 d . . . . .
H157 H 0.2001 0.9366 0.7025 0.069 Uiso 1 1 calc R U . . .
C158 C 0.1791(13) 0.8478(10) 0.7294(5) 0.083(6) Uani 1 1 d . . . . .
H158 H 0.2047 0.8564 0.7517 0.100 Uiso 1 1 calc R U . . .
C159 C 0.1451(10) 0.7856(8) 0.7262(5) 0.064(5) Uani 1 1 d . . . . .
C160 C 0.1093(9) 0.7787(8) 0.6925(5) 0.050(4) Uani 1 1 d . . . . .
H160 H 0.0864 0.7386 0.6883 0.059 Uiso 1 1 calc R U . . .
C161 C 0.1054(9) 0.8270(8) 0.6649(4) 0.052(4) Uani 1 1 d . . . . .
H161 H 0.0806 0.8183 0.6424 0.062 Uiso 1 1 calc R U . . .
C162 C 0.1519(11) 0.7330(9) 0.7546(5) 0.066(5) Uani 1 1 d . . . . .
H16A H 0.1031 0.7253 0.7702 0.098 Uiso 1 1 calc R U . . .
H16B H 0.1887 0.7448 0.7723 0.098 Uiso 1 1 calc R U . . .
H16C H 0.1685 0.6939 0.7402 0.098 Uiso 1 1 calc R U . . .
Pt4 Pt 0.28950(3) 1.09659(3) 0.48962(2) 0.04422(16) Uani 1 1 d . . . . .
Cl4 Cl 0.2747(2) 1.1833(2) 0.44858(13) 0.0651(11) Uani 1 1 d . . . . .
N74 N 0.2816(5) 1.0261(6) 0.4476(3) 0.042(3) Uani 1 1 d . . . . .
C163 C 0.2678(9) 1.0390(10) 0.4106(4) 0.062(5) Uani 1 1 d . . . . .
H163 H 0.2598 1.0819 0.4021 0.074 Uiso 1 1 calc R U . . .
C164 C 0.2657(10) 0.9864(12) 0.3843(5) 0.085(7) Uani 1 1 d . . . . .
H164 H 0.2591 0.9939 0.3573 0.102 Uiso 1 1 calc R U . . .
C165 C 0.2732(9) 0.9233(10) 0.3984(4) 0.060(5) Uani 1 1 d . . . . .
H165 H 0.2676 0.8876 0.3818 0.072 Uiso 1 1 calc R U . . .
C166 C 0.2891(8) 0.9136(8) 0.4379(4) 0.048(4) Uani 1 1 d . . . . .
H166 H 0.3003 0.8722 0.4477 0.057 Uiso 1 1 calc R U . . .
C167 C 0.2875(8) 0.9678(9) 0.4611(4) 0.054(4) Uani 1 1 d . . . . .
C168 C 0.3001(7) 0.9643(7) 0.5044(4) 0.040(3) Uani 1 1 d . . . . .
C169 C 0.3046(6) 0.9098(7) 0.5269(4) 0.035(3) Uani 1 1 d . . . . .
H169 H 0.3029 0.8685 0.5153 0.042 Uiso 1 1 calc R U . . .
C170 C 0.3114(7) 0.9156(7) 0.5660(4) 0.037(3) Uani 1 1 d . . . . .
C171 C 0.3169(7) 0.9725(7) 0.5847(5) 0.043(3) Uani 1 1 d . . . . .
H171 H 0.3240 0.9757 0.6118 0.051 Uiso 1 1 calc R U . . .
C172 C 0.3103(7) 1.0297(7) 0.5581(5) 0.049(4) Uani 1 1 d . . . . .
N75 N 0.3020(6) 1.0228(6) 0.5211(3) 0.045(3) Uani 1 1 d . . . . .
C173 C 0.3108(7) 1.0974(9) 0.5703(5) 0.057(4) Uani 1 1 d . . . . .
C174 C 0.3169(10) 1.1186(9) 0.6090(5) 0.066(5) Uani 1 1 d . . . . .
H174 H 0.3247 1.0890 0.6296 0.079 Uiso 1 1 calc R U . . .
C175 C 0.3110(11) 1.1846(11) 0.6160(6) 0.078(6) Uani 1 1 d . . . . .
H175 H 0.3151 1.2002 0.6418 0.094 Uiso 1 1 calc R U . . .
C176 C 0.2992(12) 1.2285(13) 0.5856(7) 0.097(8) Uani 1 1 d . . . . .
H176 H 0.2936 1.2733 0.5903 0.116 Uiso 1 1 calc R U . . .
C177 C 0.2962(9) 1.2031(9) 0.5489(6) 0.069(5) Uani 1 1 d . . . . .
H177 H 0.2905 1.2323 0.5278 0.083 Uiso 1 1 calc R U . . .
N76 N 0.3005(6) 1.1419(7) 0.5405(4) 0.050(3) Uani 1 1 d . . . . .
C178 C 0.3093(9) 0.8551(7) 0.5941(4) 0.045(4) Uani 1 1 d . . . . .
C179 C 0.3413(8) 0.8548(8) 0.6289(4) 0.053(4) Uani 1 1 d . . . . .
H179 H 0.3678 0.8918 0.6358 0.063 Uiso 1 1 calc R U . . .
C180 C 0.3359(10) 0.8028(8) 0.6535(4) 0.059(4) Uani 1 1 d . . . . .
H180 H 0.3563 0.8056 0.6779 0.071 Uiso 1 1 calc R U . . .
C181 C 0.3014(9) 0.7451(9) 0.6446(4) 0.057(4) Uani 1 1 d . . . . .
C182 C 0.2682(12) 0.7438(9) 0.6084(6) 0.080(6) Uani 1 1 d . . . . .
H182 H 0.2420 0.7066 0.6016 0.095 Uiso 1 1 calc R U . . .
C183 C 0.2746(10) 0.7991(9) 0.5823(5) 0.069(5) Uani 1 1 d . . . . .
H183 H 0.2556 0.7977 0.5574 0.083 Uiso 1 1 calc R U . . .
C184 C 0.2936(14) 0.6875(10) 0.6720(6) 0.089(7) Uani 1 1 d . . . . .
H18C H 0.2533 0.6597 0.6649 0.134 Uiso 1 1 calc R U . . .
H18D H 0.2814 0.7019 0.6994 0.134 Uiso 1 1 calc R U . . .
H18E H 0.3409 0.6635 0.6694 0.134 Uiso 1 1 calc R U . . .

loop_
_atom_site_aniso_label
_atom_site_aniso_U_11
_atom_site_aniso_U_22
_atom_site_aniso_U_33
_atom_site_aniso_U_23
_atom_site_aniso_U_13
_atom_site_aniso_U_12
O1 0.071(7) 0.039(7) 0.058(6) -0.016(5) -0.019(5) 0.014(5)
C1 0.052(8) 0.035(10) 0.036(6) 0.002(6) -0.007(6) 0.017(7)
N1 0.050(6) 0.027(8) 0.043(6) 0.007(5) -0.012(5) 0.012(5)
N2 0.064(8) 0.034(8) 0.044(6) 0.003(5) -0.022(6) 0.004(6)
C2 0.039(7) 0.057(11) 0.048(8) 0.003(7) -0.005(6) 0.009(7)
C3 0.066(9) 0.034(10) 0.042(7) -0.002(7) -0.003(7) 0.015(7)
N3 0.042(6) 0.037(8) 0.048(6) -0.001(6) -0.007(5) 0.009(5)
N4 0.055(7) 0.022(8) 0.047(6) -0.001(5) -0.021(5) 0.013(5)
C4 0.056(9) 0.063(14) 0.057(9) -0.016(9) -0.013(7) -0.008(8)
O2 0.085(8) 0.041(7) 0.051(6) -0.007(5) -0.010(5) 0.000(6)
C5 0.098(13) 0.025(10) 0.044(8) 0.002(7) -0.027(8) 0.025(9)
C6 0.057(8) 0.040(10) 0.045(7) 0.002(7) -0.013(6) 0.006(7)
C7 0.063(9) 0.028(10) 0.037(7) 0.008(6) -0.002(6) 0.002(7)
O3 0.097(9) 0.040(7) 0.050(6) -0.016(5) -0.019(6) 0.005(6)
N5 0.075(8) 0.028(8) 0.040(6) -0.003(5) -0.007(6) 0.017(7)
N6 0.040(6) 0.044(9) 0.039(6) 0.001(5) -0.012(5) 0.006(6)
C8 0.048(7) 0.052(10) 0.032(6) 0.001(6) -0.006(5) -0.002(7)
C9 0.071(9) 0.026(9) 0.028(6) 0.009(6) 0.000(6) 0.021(7)
N7 0.046(6) 0.036(8) 0.027(5) 0.005(5) -0.007(4) 0.013(5)
N8 0.049(6) 0.039(8) 0.038(6) 0.000(5) -0.010(5) 0.024(6)
C10 0.061(9) 0.035(9) 0.034(6) -0.002(6) -0.005(6) 0.005(7)
O4 0.075(7) 0.062(8) 0.044(6) -0.017(5) -0.018(5) 0.029(6)
C11 0.054(8) 0.035(9) 0.028(6) 0.002(5) -0.022(5) 0.004(6)
C12 0.065(9) 0.026(9) 0.040(7) -0.002(6) -0.004(6) 0.008(7)
C13 0.047(7) 0.032(8) 0.050(8) -0.007(6) -0.004(6) -0.012(6)
O5 0.092(9) 0.029(7) 0.093(9) -0.029(6) -0.025(7) -0.003(6)
N9 0.055(7) 0.035(7) 0.032(5) -0.003(5) -0.002(5) 0.001(5)
N10 0.052(7) 0.043(8) 0.036(6) -0.012(5) 0.000(5) -0.013(6)
C14 0.048(7) 0.012(7) 0.044(7) -0.002(5) -0.014(6) -0.003(6)
C15 0.041(7) 0.032(8) 0.044(7) -0.003(6) 0.004(6) -0.005(6)
N11 0.050(6) 0.034(7) 0.041(6) -0.006(5) 0.001(5) -0.013(5)
N12 0.046(6) 0.027(7) 0.039(6) -0.003(5) -0.007(5) -0.009(5)
C16 0.069(9) 0.016(7) 0.028(6) 0.004(5) -0.004(6) -0.007(6)
O6 0.079(7) 0.040(6) 0.035(5) -0.008(4) -0.015(5) -0.014(5)
C17 0.047(8) 0.060(10) 0.040(7) -0.011(7) 0.009(6) -0.021(7)
C18 0.056(8) 0.024(8) 0.042(7) -0.008(6) 0.011(6) -0.007(6)
C19 0.045(7) 0.034(9) 0.044(7) -0.004(6) -0.030(6) 0.005(6)
O7 0.057(6) 0.038(6) 0.051(6) -0.005(5) -0.010(5) 0.000(5)
N13 0.064(8) 0.040(8) 0.039(6) -0.001(5) -0.001(5) -0.025(6)
N14 0.040(6) 0.052(8) 0.039(6) -0.006(5) -0.002(5) -0.017(6)
C20 0.048(7) 0.042(9) 0.037(7) -0.001(6) -0.008(6) -0.013(7)
C21 0.035(6) 0.049(10) 0.051(8) -0.008(7) -0.011(6) -0.014(6)
N15 0.067(7) 0.031(7) 0.031(5) -0.015(5) 0.012(5) -0.009(6)
N16 0.039(6) 0.046(8) 0.049(6) -0.013(6) 0.007(5) -0.017(5)
C22 0.041(7) 0.038(9) 0.042(7) -0.015(6) -0.002(5) -0.004(6)
O8 0.058(6) 0.052(7) 0.028(4) -0.008(4) 0.003(4) -0.013(5)
C23 0.092(12) 0.043(10) 0.045(8) 0.007(7) -0.016(8) -0.024(9)
C24 0.073(10) 0.041(10) 0.039(7) 0.007(7) 0.012(7) -0.017(8)
C25 0.051(8) 0.047(11) 0.036(7) -0.006(6) -0.012(6) -0.014(7)
O9 0.055(6) 0.065(8) 0.042(5) 0.001(5) -0.010(4) -0.012(5)
N17 0.052(7) 0.053(9) 0.037(6) -0.007(5) -0.015(5) -0.010(6)
N18 0.055(7) 0.052(9) 0.034(6) 0.008(5) -0.002(5) -0.022(6)
C26 0.051(8) 0.043(10) 0.047(7) 0.014(7) -0.015(6) -0.025(7)
C27 0.040(7) 0.059(10) 0.028(6) 0.010(6) 0.002(5) -0.013(7)
N19 0.056(7) 0.045(8) 0.039(6) 0.004(5) 0.000(5) -0.016(6)
N20 0.051(7) 0.036(8) 0.051(7) -0.004(6) -0.007(5) -0.005(6)
C28 0.064(9) 0.029(8) 0.031(6) -0.001(6) 0.022(6) 0.006(7)
O10 0.041(5) 0.027(5) 0.037(5) 0.001(4) -0.001(4) 0.009(4)
C29 0.041(7) 0.049(10) 0.040(7) -0.005(7) 0.000(6) -0.011(7)
C30 0.053(8) 0.051(11) 0.032(6) 0.004(6) -0.017(6) 0.016(7)
C31 0.029(6) 0.045(9) 0.028(6) 0.003(5) 0.002(4) -0.015(6)
O11 0.053(6) 0.052(7) 0.035(5) -0.007(4) -0.004(4) 0.004(5)
N21 0.037(6) 0.031(7) 0.047(6) -0.006(5) 0.008(5) -0.002(5)
N22 0.037(5) 0.040(8) 0.040(6) 0.004(5) 0.000(4) -0.003(5)
C32 0.029(6) 0.059(10) 0.039(7) -0.002(6) 0.005(5) -0.014(6)
C33 0.045(7) 0.040(9) 0.035(6) 0.009(6) 0.011(5) -0.003(6)
N23 0.032(5) 0.043(8) 0.034(5) 0.002(5) -0.003(4) 0.001(5)
N24 0.048(6) 0.033(7) 0.044(6) -0.008(5) 0.004(5) -0.002(5)
C34 0.049(8) 0.042(10) 0.035(7) 0.001(6) 0.003(6) -0.013(7)
O12 0.049(5) 0.045(7) 0.055(6) -0.010(5) -0.005(4) -0.006(5)
C35 0.060(9) 0.044(10) 0.057(9) -0.008(7) -0.009(7) -0.009(8)
C36 0.028(2) 0.070(6) 0.028(5) 0.003(4) 0.007(3) -0.019(3)
C37 0.041(7) 0.029(8) 0.033(6) 0.018(5) -0.004(5) -0.003(6)
O13 0.056(6) 0.038(6) 0.035(5) -0.002(4) -0.003(4) 0.005(5)
N25 0.037(6) 0.055(8) 0.043(6) -0.006(6) 0.009(5) -0.004(5)
N26 0.041(6) 0.041(8) 0.032(5) 0.009(5) -0.002(4) 0.010(5)
C38 0.028(2) 0.070(6) 0.028(5) 0.003(4) 0.007(3) -0.019(3)
C39 0.046(7) 0.057(11) 0.031(6) 0.004(6) -0.016(5) 0.020(7)
N27 0.020(5) 0.052(8) 0.073(8) 0.011(6) -0.021(5) -0.025(5)
N28 0.028(2) 0.070(6) 0.028(5) 0.003(4) 0.007(3) -0.019(3)
C40 0.028(6) 0.057(11) 0.039(7) -0.013(7) -0.008(5) 0.006(6)
O14 0.037(5) 0.063(8) 0.057(6) -0.022(5) 0.002(4) -0.011(5)
C41 0.056(8) 0.036(9) 0.040(7) 0.003(6) 0.002(6) 0.004(7)
C42 0.036(7) 0.071(12) 0.052(8) -0.013(8) 0.010(6) -0.011(7)
C43 0.036(7) 0.071(12) 0.052(8) -0.013(8) 0.010(6) -0.011(7)
O15 0.059(6) 0.041(7) 0.048(5) 0.007(5) -0.022(5) -0.005(5)
N29 0.034(5) 0.037(7) 0.044(6) -0.006(5) 0.000(4) 0.014(5)
N30 0.044(6) 0.037(7) 0.030(5) 0.010(5) -0.004(4) 0.001(5)
C44 0.043(7) 0.042(10) 0.038(7) 0.010(6) -0.009(5) 0.006(6)
C45 0.030(6) 0.017(7) 0.040(6) 0.001(5) 0.000(5) 0.015(5)
N31 0.050(7) 0.040(8) 0.041(6) 0.014(5) -0.013(5) 0.013(6)
N32 0.037(5) 0.039(7) 0.040(6) 0.002(5) -0.007(4) -0.003(5)
C46 0.032(6) 0.049(10) 0.034(6) -0.009(6) -0.019(5) 0.013(6)
O16 0.038(5) 0.053(7) 0.055(6) -0.008(5) -0.015(4) -0.001(5)
C47 0.053(8) 0.047(11) 0.036(7) -0.002(7) -0.014(6) 0.017(7)
C48 0.045(7) 0.040(9) 0.039(7) 0.010(6) -0.014(6) 0.001(6)
C49 0.065(9) 0.036(9) 0.038(7) -0.008(6) 0.008(6) -0.007(7)
O17 0.060(6) 0.059(8) 0.040(5) 0.005(5) 0.001(5) -0.009(5)
N33 0.033(5) 0.036(7) 0.036(5) 0.009(5) 0.001(4) 0.009(5)
N34 0.043(3) 0.050(4) 0.030(2) 0.014(2) 0.004(2) 0.002(2)
C50 0.053(8) 0.035(9) 0.035(7) -0.004(6) -0.001(6) 0.004(7)
C51 0.035(6) 0.063(11) 0.032(6) -0.011(6) 0.001(5) 0.002(7)
N35 0.043(3) 0.050(4) 0.030(2) 0.014(2) 0.004(2) 0.002(2)
N36 0.038(6) 0.030(7) 0.042(6) 0.012(5) -0.002(5) 0.012(5)
C52 0.050(8) 0.041(10) 0.034(6) 0.008(6) 0.004(6) 0.016(7)
O18 0.041(5) 0.033(7) 0.073(7) 0.021(5) 0.004(5) 0.008(5)
C53 0.043(3) 0.050(4) 0.030(2) 0.014(2) 0.004(2) 0.002(2)
C54 0.043(3) 0.050(4) 0.030(2) 0.014(2) 0.004(2) 0.002(2)
C55 0.038(6) 0.030(8) 0.031(6) 0.006(5) 0.004(5) 0.012(6)
O19 0.059(6) 0.031(6) 0.055(6) 0.012(5) -0.005(5) 0.003(5)
N37 0.043(3) 0.050(4) 0.030(2) 0.014(2) 0.004(2) 0.002(2)
N38 0.039(6) 0.041(8) 0.035(5) 0.011(5) 0.005(4) 0.011(5)
C56 0.035(7) 0.057(11) 0.036(6) -0.002(7) 0.004(5) 0.016(7)
C57 0.050(8) 0.029(9) 0.042(7) 0.015(6) 0.023(6) 0.015(7)
N39 0.048(7) 0.051(9) 0.044(6) 0.008(6) 0.006(5) -0.001(6)
N40 0.043(3) 0.050(4) 0.030(2) 0.014(2) 0.004(2) 0.002(2)
C58 0.042(7) 0.058(12) 0.027(6) 0.009(7) 0.012(5) 0.014(7)
O20 0.053(6) 0.047(8) 0.077(8) 0.021(6) 0.020(5) 0.003(6)
C59 0.055(9) 0.047(11) 0.050(8) 0.006(7) 0.004(7) 0.006(8)
C60 0.056(8) 0.048(10) 0.037(7) 0.016(6) 0.001(6) 0.005(7)
C61 0.048(8) 0.039(10) 0.048(8) 0.018(7) 0.009(6) 0.010(7)
O21 0.068(7) 0.050(7) 0.051(6) 0.016(5) 0.003(5) 0.013(6)
N41 0.046(6) 0.044(8) 0.033(5) 0.008(5) 0.002(5) 0.004(6)
N42 0.091(10) 0.037(8) 0.035(6) 0.001(5) 0.014(6) -0.001(7)
C62 0.061(3) 0.039(4) 0.045(3) 0.011(2) 0.016(2) 0.009(3)
C63 0.061(3) 0.039(4) 0.045(3) 0.011(2) 0.016(2) 0.009(3)
N43 0.061(3) 0.039(4) 0.045(3) 0.011(2) 0.016(2) 0.009(3)
N44 0.061(3) 0.039(4) 0.045(3) 0.011(2) 0.016(2) 0.009(3)
C64 0.061(3) 0.039(4) 0.045(3) 0.011(2) 0.016(2) 0.009(3)
O22 0.061(3) 0.039(4) 0.045(3) 0.011(2) 0.016(2) 0.009(3)
C65 0.112(15) 0.029(10) 0.051(9) 0.015(7) 0.022(9) 0.006(9)
C66 0.112(15) 0.029(10) 0.051(9) 0.015(7) 0.022(9) 0.006(9)
C67 0.070(10) 0.031(9) 0.048(8) -0.003(7) 0.003(7) -0.008(8)
O23 0.084(8) 0.031(7) 0.060(6) 0.007(5) 0.024(6) -0.001(6)
N45 0.073(9) 0.032(8) 0.050(7) 0.009(6) -0.002(6) 0.017(7)
N46 0.058(7) 0.044(8) 0.037(6) 0.002(5) 0.004(5) 0.005(6)
C68 0.038(7) 0.070(12) 0.035(7) 0.020(7) -0.006(5) -0.010(7)
C69 0.048(8) 0.045(10) 0.056(8) -0.008(7) -0.018(7) 0.007(7)
N47 0.051(6) 0.027(7) 0.044(6) 0.003(5) -0.001(5) 0.018(5)
N48 0.056(7) 0.027(7) 0.046(6) 0.006(5) 0.001(5) 0.022(6)
C70 0.065(9) 0.016(8) 0.045(7) -0.001(6) -0.015(7) 0.016(7)
O24 0.064(6) 0.040(7) 0.045(6) -0.001(5) -0.005(5) 0.009(5)
C71 0.069(10) 0.044(10) 0.037(7) -0.002(7) -0.014(7) 0.020(8)
C72 0.047(7) 0.024(8) 0.043(7) 0.002(6) -0.005(6) -0.001(6)
C73 0.046(7) 0.045(11) 0.027(6) -0.001(6) -0.007(5) 0.004(7)
O25 0.078(8) 0.048(8) 0.066(7) 0.025(6) 0.000(6) -0.007(6)
N49 0.057(7) 0.024(8) 0.047(6) 0.001(5) -0.006(5) 0.022(6)
N50 0.048(6) 0.032(7) 0.032(5) 0.000(5) -0.012(4) 0.000(5)
C74 0.057(8) 0.024(8) 0.021(5) 0.006(5) 0.007(5) 0.002(6)
C75 0.055(8) 0.035(9) 0.024(5) 0.001(5) -0.006(5) -0.003(6)
N51 0.055(7) 0.030(7) 0.026(5) 0.012(4) -0.009(4) 0.001(5)
N52 0.050(6) 0.029(7) 0.032(5) 0.009(5) 0.008(5) 0.007(5)
C76 0.054(8) 0.026(8) 0.040(7) -0.004(6) -0.016(6) 0.012(6)
O26 0.074(7) 0.051(7) 0.035(5) 0.013(5) -0.012(5) -0.007(6)
C77 0.052(8) 0.046(10) 0.030(6) 0.016(6) -0.009(5) -0.008(7)
C78 0.032(6) 0.033(8) 0.031(6) 0.009(5) -0.005(5) -0.002(5)
C79 0.068(7) 0.048(8) 0.045(5) -0.002(5) -0.010(5) -0.009(6)
O27 0.068(7) 0.048(8) 0.045(5) -0.002(5) -0.010(5) -0.009(6)
N53 0.053(7) 0.053(9) 0.024(5) 0.004(5) -0.001(5) -0.018(6)
N54 0.068(8) 0.040(8) 0.036(6) 0.002(5) -0.004(5) -0.016(6)
C80 0.040(7) 0.040(9) 0.033(6) -0.002(6) -0.005(5) -0.014(6)
C81 0.057(8) 0.016(8) 0.035(6) 0.009(5) -0.006(6) 0.004(6)
N55 0.065(7) 0.032(7) 0.037(6) -0.001(5) -0.005(5) -0.012(6)
N56 0.061(7) 0.051(8) 0.028(5) 0.012(5) -0.010(5) -0.023(6)
C82 0.053(8) 0.030(8) 0.035(6) -0.009(6) -0.002(6) -0.005(6)
O28 0.051(5) 0.058(7) 0.033(5) 0.008(4) -0.012(4) -0.014(5)
C83 0.068(9) 0.042(9) 0.039(7) 0.009(6) 0.001(6) -0.029(8)
C84 0.074(10) 0.026(8) 0.046(7) -0.012(6) -0.001(7) -0.013(7)
C85 0.039(7) 0.041(10) 0.030(6) 0.004(6) 0.000(5) -0.001(7)
O29 0.062(6) 0.040(7) 0.043(5) 0.010(5) -0.007(5) -0.009(5)
N57 0.062(7) 0.026(7) 0.035(5) 0.002(5) -0.011(5) -0.006(6)
N58 0.044(6) 0.041(8) 0.041(6) -0.005(5) -0.007(5) -0.008(6)
C86 0.032(6) 0.038(9) 0.040(7) 0.011(6) -0.008(5) -0.006(6)
C87 0.048(7) 0.034(9) 0.035(6) -0.005(6) -0.006(5) -0.004(6)
N59 0.051(6) 0.042(8) 0.031(5) -0.006(5) -0.007(5) -0.005(5)
N60 0.036(5) 0.030(7) 0.038(5) -0.004(5) -0.001(4) -0.007(5)
C88 0.026(5) 0.046(9) 0.029(6) 0.004(6) -0.007(4) -0.005(6)
O30 0.055(6) 0.049(7) 0.045(5) -0.006(5) -0.012(5) -0.011(5)
C89 0.049(7) 0.043(9) 0.034(6) 0.007(6) 0.000(6) -0.002(7)
C90 0.039(7) 0.063(11) 0.034(6) -0.002(6) -0.006(5) -0.004(7)
C91 0.038(6) 0.045(10) 0.028(6) 0.005(6) 0.001(5) -0.002(6)
O31 0.046(5) 0.043(7) 0.038(5) 0.008(4) -0.002(4) -0.005(5)
N61 0.033(5) 0.049(8) 0.032(5) -0.008(5) 0.004(4) -0.004(5)
N62 0.038(6) 0.049(8) 0.032(5) -0.006(5) -0.004(4) -0.001(5)
C92 0.015(4) 0.031(8) 0.028(5) 0.007(5) -0.004(4) 0.005(5)
C93 0.037(6) 0.055(10) 0.029(6) 0.000(6) -0.011(5) -0.014(6)
N63 0.030(5) 0.040(7) 0.032(5) 0.005(5) -0.004(4) 0.002(5)
N64 0.039(6) 0.052(8) 0.035(5) -0.017(5) 0.004(4) -0.006(5)
C94 0.041(7) 0.041(9) 0.033(6) 0.010(6) -0.024(5) 0.004(6)
O32 0.055(6) 0.043(7) 0.040(5) 0.009(4) -0.011(4) -0.015(5)
C95 0.060(9) 0.023(8) 0.049(8) 0.002(6) -0.005(7) -0.002(7)
C96 0.041(7) 0.067(11) 0.034(6) 0.009(7) -0.005(5) 0.001(7)
Pt1 0.0259(2) 0.0402(4) 0.0482(3) -0.0042(2) 0.00077(19) 0.0030(2)
Cl1 0.0486(19) 0.055(3) 0.055(2) -0.0146(18) 0.0037(15) -0.0089(17)
N65 0.044(6) 0.051(8) 0.035(6) 0.006(5) -0.002(5) -0.006(6)
C97 0.035(7) 0.081(13) 0.039(7) -0.007(8) -0.015(6) -0.004(7)
C98 0.052(9) 0.085(15) 0.051(9) -0.004(9) -0.018(7) -0.011(9)
C99 0.103(15) 0.061(14) 0.068(11) 0.008(10) -0.030(11) 0.003(11)
C100 0.065(9) 0.045(10) 0.031(6) 0.019(6) -0.003(6) -0.020(8)
C101 0.030(6) 0.057(11) 0.048(8) -0.005(7) 0.001(5) 0.001(6)
C102 0.036(6) 0.027(9) 0.048(7) 0.013(6) 0.004(5) -0.009(6)
C103 0.035(6) 0.047(10) 0.047(7) 0.006(7) -0.009(6) -0.009(6)
C104 0.033(7) 0.080(14) 0.074(11) 0.016(10) -0.020(7) -0.018(8)
C105 0.046(7) 0.035(9) 0.047(8) 0.021(6) -0.008(6) -0.010(7)
C106 0.031(6) 0.051(10) 0.030(6) 0.013(6) -0.003(5) 0.003(6)
N66 0.022(5) 0.059(10) 0.057(7) 0.003(6) -0.001(5) 0.000(5)
C107 0.036(7) 0.050(11) 0.061(9) -0.001(8) -0.004(6) -0.013(7)
C108 0.061(9) 0.058(13) 0.049(8) 0.011(8) -0.017(7) -0.007(9)
C109 0.057(10) 0.081(17) 0.098(15) 0.028(13) -0.040(10) 0.020(11)
C110 0.064(11) 0.072(15) 0.084(14) 0.012(11) -0.010(10) 0.001(10)
C111 0.049(8) 0.028(10) 0.086(12) -0.006(8) -0.007(8) 0.011(7)
N67 0.033(6) 0.051(9) 0.052(7) -0.003(6) -0.003(5) 0.019(6)
C112 0.030(7) 0.131(18) 0.033(7) 0.024(9) 0.023(6) 0.005(9)
C113 0.044(8) 0.090(15) 0.051(9) 0.019(9) -0.013(7) 0.000(9)
C114 0.056(10) 0.101(16) 0.054(9) -0.013(10) -0.018(8) -0.005(10)
C115 0.028(6) 0.094(15) 0.046(8) -0.008(8) -0.011(6) 0.008(8)
C116 0.046(8) 0.069(13) 0.066(10) -0.001(9) -0.028(7) -0.001(8)
C117 0.048(8) 0.058(11) 0.062(9) -0.005(8) 0.003(7) -0.016(8)
C118 0.056(11) 0.15(2) 0.098(15) -0.060(15) -0.023(10) 0.003(12)
Pt2 0.0275(2) 0.0369(3) 0.0320(2) -0.0065(2) -0.00328(17) -0.0008(2)
Cl2 0.068(2) 0.050(3) 0.061(2) -0.0166(19) -0.0181(19) -0.0132(19)
N68 0.026(5) 0.026(7) 0.042(5) 0.005(5) 0.002(4) 0.006(4)
C119 0.021(5) 0.079(12) 0.030(6) -0.007(7) -0.001(4) -0.001(6)
C120 0.034(7) 0.086(14) 0.035(7) -0.005(8) 0.001(5) 0.005(7)
C121 0.047(8) 0.073(13) 0.022(6) 0.020(7) -0.004(5) 0.025(8)
C122 0.035(7) 0.059(11) 0.057(9) 0.001(8) 0.010(6) 0.005(7)
C123 0.035(6) 0.030(9) 0.040(7) 0.006(6) -0.008(5) 0.012(6)
C124 0.032(6) 0.033(9) 0.042(7) -0.002(6) 0.005(5) -0.006(6)
C125 0.039(7) 0.020(8) 0.052(7) 0.005(6) -0.005(6) 0.007(6)
C126 0.021(5) 0.042(10) 0.057(8) -0.008(7) 0.000(5) 0.008(6)
C127 0.028(6) 0.038(10) 0.046(7) -0.005(7) 0.001(5) 0.011(6)
C128 0.023(5) 0.035(9) 0.030(5) -0.001(5) -0.006(4) 0.011(5)
N69 0.029(5) 0.028(7) 0.036(5) 0.004(5) -0.002(4) -0.002(5)
C129 0.047(7) 0.042(10) 0.035(6) -0.008(6) -0.004(6) 0.010(7)
C130 0.073(10) 0.025(9) 0.031(6) 0.011(6) -0.010(6) 0.021(7)
C131 0.095(13) 0.062(13) 0.039(8) -0.014(8) 0.008(8) -0.018(10)
C132 0.118(17) 0.035(12) 0.092(15) 0.010(10) -0.003(13) 0.004(11)
C133 0.067(9) 0.032(10) 0.035(7) 0.008(6) 0.007(6) 0.008(7)
N70 0.043(6) 0.027(7) 0.037(5) -0.003(5) 0.004(4) 0.003(5)
C134 0.043(7) 0.030(9) 0.049(7) -0.003(6) -0.030(6) 0.018(6)
C135 0.056(9) 0.056(11) 0.059(9) -0.006(8) -0.007(7) -0.010(8)
C136 0.071(11) 0.071(13) 0.047(8) -0.014(8) -0.011(8) -0.009(9)
C137 0.064(11) 0.055(13) 0.102(15) -0.033(11) -0.028(10) 0.017(9)
C138 0.078(12) 0.039(11) 0.106(16) -0.009(10) -0.027(11) -0.007(9)
C139 0.076(11) 0.036(10) 0.063(10) 0.006(8) -0.010(8) -0.009(8)
C140 0.17(3) 0.089(18) 0.13(2) -0.082(17) -0.048(19) 0.000(17)
Pt3 0.0250(2) 0.0318(3) 0.0300(2) -0.00043(19) -0.00561(16) -0.00336(19)
Cl3 0.058(2) 0.059(3) 0.057(2) 0.0192(19) -0.0239(17) -0.001(2)
N71 0.015(4) 0.051(8) 0.039(5) -0.013(5) 0.015(4) -0.011(4)
C141 0.035(6) 0.089(12) 0.020(5) 0.000(6) 0.003(5) -0.015(7)
C142 0.033(6) 0.069(12) 0.044(7) -0.004(8) 0.004(5) -0.024(7)
C143 0.035(7) 0.088(14) 0.032(7) -0.013(8) 0.011(5) 0.001(8)
C144 0.018(5) 0.046(9) 0.065(9) -0.011(7) 0.006(5) -0.009(5)
C145 0.018(5) 0.039(9) 0.038(6) 0.008(6) 0.007(4) 0.000(5)
C146 0.027(6) 0.037(9) 0.045(7) -0.004(6) 0.000(5) 0.004(6)
C147 0.044(7) 0.026(8) 0.046(7) -0.004(6) 0.001(6) -0.008(6)
C148 0.041(7) 0.051(10) 0.038(7) 0.013(6) 0.010(5) -0.006(7)
C149 0.051(8) 0.039(10) 0.040(7) -0.002(6) -0.005(6) 0.006(7)
C150 0.044(7) 0.028(8) 0.030(6) 0.018(5) -0.002(5) 0.006(6)
N72 0.026(5) 0.028(6) 0.039(5) 0.002(5) -0.004(4) -0.006(4)
C151 0.033(6) 0.062(10) 0.026(6) -0.008(6) -0.004(5) -0.013(6)
C152 0.099(13) 0.069(13) 0.034(7) -0.009(8) -0.013(8) -0.015(10)
C153 0.077(11) 0.059(13) 0.059(10) -0.027(9) -0.029(9) 0.000(9)
C154 0.070(10) 0.046(11) 0.061(10) -0.024(8) -0.007(8) 0.002(8)
C155 0.042(7) 0.019(9) 0.094(12) -0.010(8) -0.035(8) 0.012(6)
N73 0.027(5) 0.033(7) 0.032(5) 0.000(5) -0.005(4) 0.000(4)
C156 0.045(7) 0.051(10) 0.025(6) -0.009(6) 0.004(5) 0.000(7)
C157 0.088(12) 0.044(11) 0.045(8) 0.018(7) -0.025(8) -0.016(9)
C158 0.120(17) 0.089(16) 0.046(9) -0.003(10) -0.037(10) -0.004(13)
C159 0.065(10) 0.039(11) 0.077(12) 0.028(9) 0.033(9) 0.007(9)
C160 0.054(9) 0.033(10) 0.062(9) 0.020(8) -0.015(7) -0.001(7)
C161 0.053(9) 0.057(12) 0.045(8) 0.006(7) -0.006(6) 0.006(8)
C162 0.084(12) 0.045(12) 0.069(11) 0.018(9) -0.015(9) 0.047(10)
Pt4 0.0256(2) 0.0394(4) 0.0661(4) 0.0131(3) -0.0001(2) -0.0035(2)
Cl4 0.059(2) 0.064(3) 0.072(3) 0.030(2) -0.0049(19) 0.007(2)
N74 0.022(5) 0.052(9) 0.048(6) 0.026(6) 0.015(4) 0.007(5)
C163 0.053(9) 0.086(14) 0.043(8) 0.018(9) 0.005(7) -0.005(9)
C164 0.059(11) 0.15(2) 0.044(9) 0.009(12) 0.012(8) -0.030(12)
C165 0.062(10) 0.078(14) 0.041(8) 0.022(8) -0.010(7) -0.006(9)
C166 0.042(7) 0.063(11) 0.037(7) 0.000(7) -0.001(6) -0.002(7)
C167 0.039(7) 0.080(14) 0.040(7) 0.013(8) 0.002(6) -0.013(8)
C168 0.030(6) 0.023(9) 0.066(9) 0.007(7) -0.003(6) 0.008(6)
C169 0.029(6) 0.035(9) 0.041(7) 0.003(6) -0.004(5) -0.003(6)
C170 0.034(6) 0.033(9) 0.043(7) 0.014(6) -0.009(5) 0.016(6)
C171 0.038(7) 0.029(9) 0.066(9) 0.001(7) -0.021(6) -0.007(6)
C172 0.031(6) 0.039(10) 0.076(10) -0.009(8) -0.004(6) -0.008(6)
N75 0.032(5) 0.051(8) 0.048(7) 0.008(6) 0.004(5) -0.010(5)
C173 0.026(6) 0.075(14) 0.072(10) 0.006(9) -0.018(7) -0.002(7)
C174 0.071(11) 0.064(13) 0.062(10) -0.009(9) -0.009(8) -0.011(9)
C175 0.068(11) 0.104(18) 0.064(11) -0.027(12) -0.010(9) -0.013(11)
C176 0.074(13) 0.11(2) 0.103(17) -0.058(16) -0.008(12) -0.014(13)
C177 0.041(8) 0.049(12) 0.112(16) 0.021(11) 0.013(9) -0.013(8)
N76 0.034(6) 0.042(9) 0.073(9) 0.012(7) -0.007(6) 0.014(6)
C178 0.063(9) 0.033(9) 0.037(7) 0.013(6) 0.001(6) 0.027(7)
C179 0.044(8) 0.060(12) 0.054(9) 0.024(8) -0.003(6) -0.002(8)
C180 0.085(12) 0.051(12) 0.040(8) 0.013(7) -0.003(8) 0.000(9)
C181 0.061(10) 0.063(13) 0.043(8) 0.013(8) 0.006(7) 0.023(9)
C182 0.089(14) 0.048(12) 0.095(14) 0.010(10) 0.016(11) -0.024(10)
C183 0.073(11) 0.070(13) 0.062(10) -0.006(9) 0.001(8) -0.018(10)
C184 0.118(18) 0.050(14) 0.090(15) 0.024(11) 0.020(13) 0.021(12)

_geom_special_details            
;
 All esds (except the esd in the dihedral angle between two l.s. planes)
 are estimated using the full covariance matrix.  The cell esds are taken
 into account individually in the estimation of esds in distances, angles
 and torsion angles; correlations between esds in cell parameters are only
 used when they are defined by crystal symmetry.  An approximate (isotropic)
 treatment of cell esds is used for estimating esds involving l.s. planes.
;

loop_
_geom_bond_atom_site_label_1
_geom_bond_atom_site_label_2
_geom_bond_distance
_geom_bond_site_symmetry_2
_geom_bond_publ_flag
O1 C1 1.187(17) . ?
C1 N2 1.382(19) . ?
C1 N1 1.397(17) . ?
N1 C47 1.397(19) . ?
N1 C2 1.437(19) . ?
N2 C3 1.435(18) . ?
N2 C5 1.467(18) . ?
C2 N4 1.421(17) . ?
C2 C3 1.53(2) . ?
C2 H2 1.0000 . ?
C3 N3 1.447(17) . ?
C3 H3 1.0000 . ?
N3 C4 1.32(2) . ?
N3 C6 1.468(19) . ?
N4 C4 1.36(2) . ?
N4 C48 1.473(16) . ?
C4 O2 1.268(18) . ?
C5 N5 1.42(2) . ?
C5 H5A 0.9900 . ?
C5 H5B 0.9900 . ?
C6 N8 1.440(18) . ?
C6 H6A 0.9900 . ?
C6 H6B 0.9900 . ?
C7 O3 1.231(17) . ?
C7 N6 1.376(19) . ?
C7 N5 1.395(19) . ?
N5 C8 1.419(19) . ?
N6 C11 1.442(16) . ?
N6 C9 1.465(18) . ?
C8 N8 1.448(16) . ?
C8 C9 1.54(2) . ?
C8 H8 1.0000 . ?
C9 N7 1.435(15) . ?
C9 H9 1.0000 . ?
N7 C10 1.350(17) . ?
N7 C12 1.462(18) . ?
N8 C10 1.412(18) . ?
C10 O4 1.203(15) . ?
C11 N9 1.396(17) . ?
C11 H11A 0.9900 . ?
C11 H11B 0.9900 . ?
C12 N12 1.448(17) . ?
C12 H12A 0.9900 . ?
C12 H12B 0.9900 . ?
C13 O5 1.241(15) . ?
C13 N10 1.327(18) . ?
C13 N9 1.376(16) . ?
N9 C14 1.486(16) . ?
N10 C17 1.408(17) . ?
N10 C15 1.435(16) . ?
C14 N12 1.449(15) . ?
C14 C15 1.558(18) . ?
C14 H14 1.0000 . ?
C15 N11 1.409(16) . ?
C15 H15 1.0000 . ?
N11 C16 1.376(17) . ?
N11 C18 1.453(17) . ?
N12 C16 1.337(16) . ?
C16 O6 1.233(14) . ?
C17 N13 1.448(16) . ?
C17 H17A 0.9900 . ?
C17 H17B 0.9900 . ?
C18 N16 1.465(16) . ?
C18 H18A 0.9900 . ?
C18 H18B 0.9900 . ?
C19 O7 1.197(16) . ?
C19 N14 1.375(17) . ?
C19 N13 1.383(18) . ?
N13 C20 1.440(18) . ?
N14 C21 1.425(18) . ?
N14 C23 1.438(18) . ?
C20 N16 1.471(15) . ?
C20 C21 1.546(18) . ?
C20 H20 1.0000 . ?
C21 N15 1.483(16) . ?
C21 H21 1.0000 . ?
N15 C22 1.335(16) . ?
N15 C24 1.474(16) . ?
N16 C22 1.382(17) . ?
C22 O8 1.226(14) . ?
C23 N17 1.452(19) . ?
C23 H23A 0.9900 . ?
C23 H23B 0.9900 . ?
C24 N20 1.44(2) . ?
C24 H24A 0.9900 . ?
C24 H24B 0.9900 . ?
C25 O9 1.211(17) . ?
C25 N18 1.364(17) . ?
C25 N17 1.40(2) . ?
N17 C26 1.406(18) . ?
N18 C29 1.46(2) . ?
N18 C27 1.478(19) . ?
C26 N20 1.462(16) . ?
C26 C27 1.52(2) . ?
C26 H26 1.0000 . ?
C27 N19 1.414(17) . ?
C27 H27 1.0000 . ?
N19 C30 1.448(17) . ?
N19 C28 1.448(18) . ?
N20 C28 1.470(19) . ?
C28 O10 1.179(15) . ?
C29 N21 1.449(17) . ?
C29 H29A 0.9900 . ?
C29 H29B 0.9900 . ?
C30 N24 1.431(18) . ?
C30 H30A 0.9900 . ?
C30 H30B 0.9900 . ?
C31 O11 1.235(14) . ?
C31 N21 1.330(17) . ?
C31 N22 1.359(16) . ?
N21 C32 1.410(16) . ?
N22 C35 1.42(2) . ?
N22 C33 1.479(16) . ?
C32 N24 1.434(18) . ?
C32 C33 1.60(2) . ?
C32 H32 1.0000 . ?
C33 N23 1.444(17) . ?
C33 H33 1.0000 . ?
N23 C34 1.364(19) . ?
N23 C36 1.455(14) . ?
N24 C34 1.381(18) . ?
C34 O12 1.228(16) . ?
C35 N25 1.461(18) . ?
C35 H35A 0.9900 . ?
C35 H35B 0.9900 . ?
C36 N28 1.395(11) . ?
C36 H36A 0.9900 . ?
C36 H36B 0.9900 . ?
C37 O13 1.208(15) . ?
C37 N25 1.355(16) . ?
C37 N26 1.386(16) . ?
N25 C38 1.398(18) . ?
N26 C41 1.457(17) . ?
N26 C39 1.461(16) . ?
C38 N28 1.53(2) . ?
C38 C39 1.609(17) . ?
C38 H38 1.0000 . ?
C39 N27 1.419(19) . ?
C39 H39 1.0000 . ?
N27 C40 1.358(18) . ?
N27 C42 1.458(15) . ?
N28 C40 1.452(16) . ?
C40 O14 1.188(17) . ?
C41 N29 1.423(17) . ?
C41 H41A 0.9900 . ?
C41 H41B 0.9900 . ?
C42 N32 1.429(16) . ?
C42 H42A 0.9900 . ?
C42 H42B 0.9900 . ?
C43 O15 1.213(15) . ?
C43 N30 1.359(17) . ?
C43 N29 1.399(15) . ?
N29 C44 1.435(17) . ?
N30 C47 1.468(16) . ?
N30 C45 1.519(15) . ?
C44 N32 1.478(18) . ?
C44 C45 1.496(17) . ?
C44 H44 1.0000 . ?
C45 N31 1.435(17) . ?
C45 H45 1.0000 . ?
N31 C46 1.345(16) . ?
N31 C48 1.457(17) . ?
N32 C46 1.367(18) . ?
C46 O16 1.246(16) . ?
C47 H47A 0.9900 . ?
C47 H47B 0.9900 . ?
C48 H48A 0.9900 . ?
C48 H48B 0.9900 . ?
C49 O17 1.242(18) . ?
C49 N33 1.357(19) . ?
C49 N34 1.367(17) . ?
N33 C95 1.433(13) . ?
N33 C50 1.494(17) . ?
N34 C53 1.431(18) . ?
N34 C51 1.435(17) . ?
C50 N36 1.480(18) . ?
C50 C51 1.566(18) . ?
C50 H50 1.0000 . ?
C51 N35 1.456(19) . ?
C51 H51 1.0000 . ?
N35 C52 1.364(18) . ?
N35 C54 1.386(13) . ?
N36 C52 1.318(17) . ?
N36 C96 1.459(13) . ?
C52 O18 1.256(17) . ?
C53 N37 1.439(18) . ?
C53 H53A 0.9900 . ?
C53 H53B 0.9900 . ?
C54 N40 1.518(13) . ?
C54 H54A 0.9900 . ?
C54 H54B 0.9900 . ?
C55 O19 1.233(15) . ?
C55 N37 1.372(16) . ?
C55 N38 1.379(16) . ?
N37 C56 1.444(17) . ?
N38 C57 1.443(16) . ?
N38 C59 1.495(19) . ?
C56 N40 1.501(19) . ?
C56 C57 1.56(2) . ?
C56 H56 1.0000 . ?
C57 N39 1.449(19) . ?
C57 H57 1.0000 . ?
N39 C58 1.375(19) . ?
N39 C60 1.461(19) . ?
N40 C58 1.37(2) . ?
C58 O20 1.245(18) . ?
C59 N41 1.411(19) . ?
C59 H59A 0.9900 . ?
C59 H59B 0.9900 . ?
C60 N44 1.461(18) . ?
C60 H60A 0.9900 . ?
C60 H60B 0.9900 . ?
C61 O21 1.222(17) . ?
C61 N42 1.339(19) . ?
C61 N41 1.403(17) . ?
N41 C62 1.452(18) . ?
N42 C63 1.453(17) . ?
N42 C65 1.47(2) . ?
C62 N44 1.45(2) . ?
C62 C63 1.53(2) . ?
C62 H62 1.0000 . ?
C63 N43 1.52(2) . ?
C63 H63 1.0000 . ?
N43 C64 1.29(2) . ?
N43 C66 1.41(2) . ?
N44 C64 1.301(19) . ?
C64 O22 1.314(19) . ?
C65 N45 1.43(2) . ?
C65 H65A 0.9900 . ?
C65 H65B 0.9900 . ?
C66 N48 1.462(18) . ?
C66 H66A 0.9900 . ?
C66 H66B 0.9900 . ?
C67 O23 1.241(17) . ?
C67 N45 1.333(18) . ?
C67 N46 1.393(19) . ?
N45 C68 1.450(19) . ?
N46 C69 1.421(19) . ?
N46 C71 1.484(17) . ?
C68 N48 1.442(17) . ?
C68 C69 1.55(2) . ?
C68 H68 1.0000 . ?
C69 N47 1.490(19) . ?
C69 H69 1.0000 . ?
N47 C70 1.348(17) . ?
N47 C72 1.463(16) . ?
N48 C70 1.392(18) . ?
C70 O24 1.211(17) . ?
C71 N49 1.403(19) . ?
C71 H71A 0.9900 . ?
C71 H71B 0.9900 . ?
C72 N52 1.427(16) . ?
C72 H72A 0.9900 . ?
C72 H72B 0.9900 . ?
C73 O25 1.259(18) . ?
C73 N50 1.356(18) . ?
C73 N49 1.387(18) . ?
N49 C74 1.422(18) . ?
N50 C77 1.424(16) . ?
N50 C75 1.433(17) . ?
C74 N52 1.487(15) . ?
C74 C75 1.546(18) . ?
C74 H74 1.0000 . ?
C75 N51 1.463(16) . ?
C75 H75 1.0000 . ?
N51 C76 1.358(17) . ?
N51 C78 1.433(16) . ?
N52 C76 1.379(17) . ?
C76 O26 1.223(16) . ?
C77 N53 1.469(17) . ?
C77 H77A 0.9900 . ?
C77 H77B 0.9900 . ?
C78 N56 1.463(15) . ?
C78 H78A 0.9900 . ?
C78 H78B 0.9900 . ?
C79 O27 1.248(17) . ?
C79 N53 1.335(17) . ?
C79 N54 1.362(18) . ?
N53 C81 1.454(19) . ?
N54 C83 1.421(16) . ?
N54 C80 1.471(19) . ?
C80 N55 1.417(17) . ?
C80 C81 1.547(17) . ?
C80 H80 1.0000 . ?
C81 N56 1.463(16) . ?
C81 H81 1.0000 . ?
N55 C82 1.321(16) . ?
N55 C84 1.413(19) . ?
N56 C82 1.361(17) . ?
C82 O28 1.263(16) . ?
C83 N57 1.460(16) . ?
C83 H83A 0.9900 . ?
C83 H83B 0.9900 . ?
C84 N60 1.445(15) . ?
C84 H84A 0.9900 . ?
C84 H84B 0.9900 . ?
C85 O29 1.203(17) . ?
C85 N57 1.393(18) . ?
C85 N58 1.415(17) . ?
N57 C87 1.405(18) . ?
N58 C89 1.422(17) . ?
N58 C86 1.429(19) . ?
C86 N59 1.439(16) . ?
C86 C87 1.588(17) . ?
C86 H86 1.0000 . ?
C87 N60 1.442(17) . ?
C87 H87 1.0000 . ?
N59 C88 1.393(17) . ?
N59 C90 1.445(15) . ?
N60 C88 1.371(15) . ?
C88 O30 1.158(16) . ?
C89 N61 1.461(15) . ?
C89 H89A 0.9900 . ?
C89 H89B 0.9900 . ?
C90 N64 1.392(18) . ?
C90 H90A 0.9900 . ?
C90 H90B 0.9900 . ?
C91 O31 1.198(16) . ?
C91 N61 1.383(18) . ?
C91 N62 1.407(15) . ?
N61 C92 1.448(12) . ?
N62 C95 1.432(13) . ?
N62 C93 1.465(18) . ?
C92 N64 1.410(13) . ?
C92 C93 1.535(16) . ?
C92 H92 1.0000 . ?
C93 N63 1.443(16) . ?
C93 H93 1.0000 . ?
N63 C94 1.369(17) . ?
N63 C96 1.453(12) . ?
N64 C94 1.367(16) . ?
C94 O32 1.214(16) . ?
C95 H95A 0.9900 . ?
C95 H95B 0.9900 . ?
C96 H96A 0.9900 . ?
C96 H96B 0.9900 . ?
Pt1 N66 1.946(12) . ?
Pt1 N67 2.010(13) . ?
Pt1 N65 2.015(12) . ?
Pt1 Cl1 2.300(3) . ?
N65 C101 1.347(18) . ?
N65 C97 1.390(17) . ?
C97 C98 1.37(2) . ?
C97 H97 0.9500 . ?
C98 C99 1.31(2) . ?
C98 H98 0.9500 . ?
C99 C100 1.41(2) . ?
C99 H99 0.9500 . ?
C100 C101 1.39(2) . ?
C100 H100 0.9500 . ?
C101 C102 1.48(2) . ?
C102 N66 1.301(18) . ?
C102 C103 1.395(19) . ?
C103 C104 1.39(2) . ?
C103 H103 0.9500 . ?
C104 C105 1.43(2) . ?
C104 C112 1.46(3) . ?
C105 C106 1.378(19) . ?
C105 H105 0.9500 . ?
C106 N66 1.391(17) . ?
C106 C107 1.44(2) . ?
C107 N67 1.377(18) . ?
C107 C108 1.39(2) . ?
C108 C109 1.35(3) . ?
C108 H108 0.9500 . ?
C109 C110 1.33(3) . ?
C109 H109 0.9500 . ?
C110 C111 1.51(3) . ?
C110 H110 0.9500 . ?
C111 N67 1.332(19) . ?
C111 H111 0.9500 . ?
C112 C117 1.36(2) . ?
C112 C113 1.43(2) . ?
C113 C114 1.31(2) . ?
C113 H113 0.9500 . ?
C114 C115 1.38(3) . ?
C114 H114 0.9500 . ?
C115 C116 1.38(2) . ?
C115 C118 1.57(2) . ?
C116 C117 1.34(2) . ?
C116 H116 0.9500 . ?
C117 H117 0.9500 . ?
C118 H11C 0.9800 . ?
C118 H11D 0.9800 . ?
C118 H11E 0.9800 . ?
Pt2 N69 1.928(10) . ?
Pt2 N68 2.014(11) . ?
Pt2 N70 2.034(11) . ?
Pt2 Cl2 2.293(3) . ?
N68 C119 1.339(15) . ?
N68 C123 1.383(16) . ?
C119 C120 1.38(2) . ?
C119 H119 0.9500 . ?
C120 C121 1.37(2) . ?
C120 H120 0.9500 . ?
C121 C122 1.37(2) . ?
C121 H121 0.9500 . ?
C122 C123 1.43(2) . ?
C122 H122 0.9500 . ?
C123 C124 1.495(17) . ?
C124 N69 1.325(17) . ?
C124 C125 1.403(17) . ?
C125 C126 1.414(19) . ?
C125 H125 0.9500 . ?
C126 C127 1.38(2) . ?
C126 C134 1.468(18) . ?
C127 C128 1.344(17) . ?
C127 H127 0.9500 . ?
C128 N69 1.375(15) . ?
C128 C129 1.46(2) . ?
C129 C130 1.394(18) . ?
C129 N70 1.393(16) . ?
C130 C131 1.32(2) . ?
C130 H130 0.9500 . ?
C131 C132 1.43(2) . ?
C131 H131 0.9500 . ?
C132 C133 1.39(3) . ?
C132 H132 0.9500 . ?
C133 N70 1.363(18) . ?
C133 H133 0.9500 . ?
C134 C135 1.32(2) . ?
C134 C139 1.38(2) . ?
C135 C136 1.40(2) . ?
C135 H135 0.9500 . ?
C136 C137 1.49(3) . ?
C136 H136 0.9500 . ?
C137 C138 1.33(3) . ?
C137 C140 1.53(2) . ?
C138 C139 1.39(2) . ?
C138 H138 0.9500 . ?
C139 H139 0.9500 . ?
C140 H14A 0.9800 . ?
C140 H14B 0.9800 . ?
C140 H14C 0.9800 . ?
Pt3 N72 1.957(11) . ?
Pt3 N73 1.989(9) . ?
Pt3 N71 2.044(10) . ?
Pt3 Cl3 2.288(4) . ?
N71 C141 1.337(16) . ?
N71 C145 1.365(17) . ?
C141 C142 1.43(2) . ?
C141 H141 0.9500 . ?
C142 C143 1.34(2) . ?
C142 H142 0.9500 . ?
C143 C144 1.43(2) . ?
C143 H143 0.9500 . ?
C144 C145 1.409(18) . ?
C144 H144 0.9500 . ?
C145 C146 1.514(18) . ?
C146 N72 1.328(16) . ?
C146 C147 1.38(2) . ?
C147 C148 1.381(18) . ?
C147 H147 0.9500 . ?
C148 C149 1.35(2) . ?
C148 C156 1.50(2) . ?
C149 C150 1.409(19) . ?
C149 H149 0.9500 . ?
C150 N72 1.360(15) . ?
C150 C151 1.398(19) . ?
C151 C152 1.374(17) . ?
C151 N73 1.438(17) . ?
C152 C153 1.38(2) . ?
C152 H152 0.9500 . ?
C153 C154 1.30(2) . ?
C153 H153 0.9500 . ?
C154 C155 1.36(2) . ?
C154 H154 0.9500 . ?
C155 N73 1.299(17) . ?
C155 H155 0.9500 . ?
C156 C161 1.35(2) . ?
C156 C157 1.403(19) . ?
C157 C158 1.42(2) . ?
C157 H157 0.9500 . ?
C158 C159 1.44(3) . ?
C158 H158 0.9500 . ?
C159 C160 1.39(2) . ?
C159 C162 1.47(2) . ?
C160 C161 1.37(2) . ?
C160 H160 0.9500 . ?
C161 H161 0.9500 . ?
C162 H16A 0.9800 . ?
C162 H16B 0.9800 . ?
C162 H16C 0.9800 . ?
Pt4 N75 1.890(13) . ?
Pt4 N76 2.006(14) . ?
Pt4 N74 2.071(13) . ?
Pt4 Cl4 2.303(4) . ?
N74 C167 1.30(2) . ?
N74 C163 1.336(19) . ?
C163 C164 1.42(3) . ?
C163 H163 0.9500 . ?
C164 C165 1.40(3) . ?
C164 H164 0.9500 . ?
C165 C166 1.42(2) . ?
C165 H165 0.9500 . ?
C166 C167 1.38(2) . ?
C166 H166 0.9500 . ?
C167 C168 1.52(2) . ?
C168 N75 1.347(18) . ?
C168 C169 1.37(2) . ?
C169 C170 1.355(17) . ?
C169 H169 0.9500 . ?
C170 C171 1.357(19) . ?
C170 C178 1.568(19) . ?
C171 C172 1.50(2) . ?
C171 H171 0.9500 . ?
C172 N75 1.293(19) . ?
C172 C173 1.47(2) . ?
C173 N76 1.39(2) . ?
C173 C174 1.41(2) . ?
C174 C175 1.40(3) . ?
C174 H174 0.9500 . ?
C175 C176 1.41(3) . ?
C175 H175 0.9500 . ?
C176 C177 1.36(3) . ?
C176 H176 0.9500 . ?
C177 N76 1.31(2) . ?
C177 H177 0.9500 . ?
C178 C179 1.38(2) . ?
C178 C183 1.40(2) . ?
C179 C180 1.36(2) . ?
C179 H179 0.9500 . ?
C180 C181 1.40(2) . ?
C180 H180 0.9500 . ?
C181 C182 1.43(3) . ?
C181 C184 1.50(2) . ?
C182 C183 1.44(3) . ?
C182 H182 0.9500 . ?
C183 H183 0.9500 . ?
C184 H18C 0.9800 . ?
C184 H18D 0.9800 . ?
C184 H18E 0.9800 . ?

loop_
_geom_angle_atom_site_label_1
_geom_angle_atom_site_label_2
_geom_angle_atom_site_label_3
_geom_angle
_geom_angle_site_symmetry_1
_geom_angle_site_symmetry_3
_geom_angle_publ_flag
O1 C1 N2 126.1(13) . . ?
O1 C1 N1 126.6(14) . . ?
N2 C1 N1 107.3(12) . . ?
C1 N1 C47 120.8(12) . . ?
C1 N1 C2 111.4(12) . . ?
C47 N1 C2 125.7(12) . . ?
C1 N2 C3 112.5(11) . . ?
C1 N2 C5 120.5(12) . . ?
C3 N2 C5 123.0(13) . . ?
N4 C2 N1 116.1(12) . . ?
N4 C2 C3 104.4(12) . . ?
N1 C2 C3 104.7(12) . . ?
N4 C2 H2 110.5 . . ?
N1 C2 H2 110.4 . . ?
C3 C2 H2 110.4 . . ?
N2 C3 N3 115.6(13) . . ?
N2 C3 C2 103.6(12) . . ?
N3 C3 C2 102.1(11) . . ?
N2 C3 H3 111.6 . . ?
N3 C3 H3 111.6 . . ?
C2 C3 H3 111.6 . . ?
C4 N3 C3 112.1(14) . . ?
C4 N3 C6 123.9(13) . . ?
C3 N3 C6 120.9(12) . . ?
C4 N4 C2 110.8(12) . . ?
C4 N4 C48 121.7(12) . . ?
C2 N4 C48 124.6(12) . . ?
O2 C4 N3 125.3(18) . . ?
O2 C4 N4 124.6(16) . . ?
N3 C4 N4 109.7(13) . . ?
N5 C5 N2 114.5(12) . . ?
N5 C5 H5A 108.7 . . ?
N2 C5 H5A 108.7 . . ?
N5 C5 H5B 108.6 . . ?
N2 C5 H5B 108.6 . . ?
H5A C5 H5B 107.6 . . ?
N8 C6 N3 112.5(12) . . ?
N8 C6 H6A 109.1 . . ?
N3 C6 H6A 109.1 . . ?
N8 C6 H6B 109.1 . . ?
N3 C6 H6B 109.1 . . ?
H6A C6 H6B 107.8 . . ?
O3 C7 N6 124.2(15) . . ?
O3 C7 N5 127.3(15) . . ?
N6 C7 N5 108.4(12) . . ?
C7 N5 C5 119.9(12) . . ?
C7 N5 C8 110.2(12) . . ?
C5 N5 C8 124.9(14) . . ?
C7 N6 C11 125.1(12) . . ?
C7 N6 C9 112.6(11) . . ?
C11 N6 C9 121.5(12) . . ?
N5 C8 N8 113.6(12) . . ?
N5 C8 C9 106.9(12) . . ?
N8 C8 C9 104.2(11) . . ?
N5 C8 H8 110.6 . . ?
N8 C8 H8 110.6 . . ?
C9 C8 H8 110.6 . . ?
N7 C9 N6 114.6(12) . . ?
N7 C9 C8 103.3(10) . . ?
N6 C9 C8 101.2(11) . . ?
N7 C9 H9 112.3 . . ?
N6 C9 H9 112.3 . . ?
C8 C9 H9 112.3 . . ?
C10 N7 C9 113.0(11) . . ?
C10 N7 C12 119.0(11) . . ?
C9 N7 C12 120.7(10) . . ?
C10 N8 C6 123.7(11) . . ?
C10 N8 C8 110.2(11) . . ?
C6 N8 C8 123.5(11) . . ?
O4 C10 N7 128.8(14) . . ?
O4 C10 N8 123.0(13) . . ?
N7 C10 N8 108.2(11) . . ?
N9 C11 N6 113.7(10) . . ?
N9 C11 H11A 108.8 . . ?
N6 C11 H11A 108.8 . . ?
N9 C11 H11B 108.8 . . ?
N6 C11 H11B 108.8 . . ?
H11A C11 H11B 107.7 . . ?
N12 C12 N7 111.7(11) . . ?
N12 C12 H12A 109.3 . . ?
N7 C12 H12A 109.3 . . ?
N12 C12 H12B 109.3 . . ?
N7 C12 H12B 109.3 . . ?
H12A C12 H12B 107.9 . . ?
O5 C13 N10 126.6(13) . . ?
O5 C13 N9 120.8(13) . . ?
N10 C13 N9 112.3(11) . . ?
C13 N9 C11 124.2(11) . . ?
C13 N9 C14 108.8(11) . . ?
C11 N9 C14 121.7(11) . . ?
C13 N10 C17 122.4(11) . . ?
C13 N10 C15 111.3(11) . . ?
C17 N10 C15 124.3(13) . . ?
N12 C14 N9 115.1(11) . . ?
N12 C14 C15 102.0(10) . . ?
N9 C14 C15 102.4(9) . . ?
N12 C14 H14 112.1 . . ?
N9 C14 H14 112.1 . . ?
C15 C14 H14 112.1 . . ?
N11 C15 N10 116.9(11) . . ?
N11 C15 C14 104.2(11) . . ?
N10 C15 C14 104.7(11) . . ?
N11 C15 H15 110.2 . . ?
N10 C15 H15 110.2 . . ?
C14 C15 H15 110.2 . . ?
C16 N11 C15 112.1(10) . . ?
C16 N11 C18 122.4(10) . . ?
C15 N11 C18 123.7(12) . . ?
C16 N12 C12 125.1(10) . . ?
C16 N12 C14 112.7(11) . . ?
C12 N12 C14 120.0(10) . . ?
O6 C16 N12 125.4(13) . . ?
O6 C16 N11 125.7(13) . . ?
N12 C16 N11 108.9(10) . . ?
N10 C17 N13 114.4(12) . . ?
N10 C17 H17A 108.7 . . ?
N13 C17 H17A 108.7 . . ?
N10 C17 H17B 108.7 . . ?
N13 C17 H17B 108.7 . . ?
H17A C17 H17B 107.6 . . ?
N11 C18 N16 113.2(11) . . ?
N11 C18 H18A 108.9 . . ?
N16 C18 H18A 108.9 . . ?
N11 C18 H18B 108.9 . . ?
N16 C18 H18B 108.9 . . ?
H18A C18 H18B 107.7 . . ?
O7 C19 N14 128.3(14) . . ?
O7 C19 N13 124.8(14) . . ?
N14 C19 N13 106.9(11) . . ?
C19 N13 C20 112.6(11) . . ?
C19 N13 C17 123.1(12) . . ?
C20 N13 C17 123.4(12) . . ?
C19 N14 C21 112.9(11) . . ?
C19 N14 C23 120.3(12) . . ?
C21 N14 C23 124.3(12) . . ?
N13 C20 N16 114.5(12) . . ?
N13 C20 C21 103.1(11) . . ?
N16 C20 C21 103.0(10) . . ?
N13 C20 H20 111.8 . . ?
N16 C20 H20 111.8 . . ?
C21 C20 H20 111.9 . . ?
N14 C21 N15 114.7(12) . . ?
N14 C21 C20 103.9(11) . . ?
N15 C21 C20 102.9(9) . . ?
N14 C21 H21 111.6 . . ?
N15 C21 H21 111.6 . . ?
C20 C21 H21 111.5 . . ?
C22 N15 C24 124.8(11) . . ?
C22 N15 C21 112.8(10) . . ?
C24 N15 C21 119.7(11) . . ?
C22 N16 C18 121.8(10) . . ?
C22 N16 C20 111.7(10) . . ?
C18 N16 C20 122.9(12) . . ?
O8 C22 N15 126.8(12) . . ?
O8 C22 N16 124.2(12) . . ?
N15 C22 N16 109.0(10) . . ?
N14 C23 N17 114.4(12) . . ?
N14 C23 H23A 108.7 . . ?
N17 C23 H23A 108.6 . . ?
N14 C23 H23B 108.7 . . ?
N17 C23 H23B 108.6 . . ?
H23A C23 H23B 107.6 . . ?
N20 C24 N15 113.0(13) . . ?
N20 C24 H24A 108.9 . . ?
N15 C24 H24A 108.9 . . ?
N20 C24 H24B 109.0 . . ?
N15 C24 H24B 109.0 . . ?
H24A C24 H24B 107.8 . . ?
O9 C25 N18 126.7(16) . . ?
O9 C25 N17 124.8(13) . . ?
N18 C25 N17 108.5(12) . . ?
C25 N17 C26 111.4(12) . . ?
C25 N17 C23 120.9(12) . . ?
C26 N17 C23 123.3(14) . . ?
C25 N18 C29 122.7(12) . . ?
C25 N18 C27 110.3(13) . . ?
C29 N18 C27 122.1(10) . . ?
N17 C26 N20 114.1(11) . . ?
N17 C26 C27 105.5(13) . . ?
N20 C26 C27 102.9(11) . . ?
N17 C26 H26 111.3 . . ?
N20 C26 H26 111.4 . . ?
C27 C26 H26 111.3 . . ?
N19 C27 N18 112.5(12) . . ?
N19 C27 C26 106.9(11) . . ?
N18 C27 C26 103.6(10) . . ?
N19 C27 H27 111.2 . . ?
N18 C27 H27 111.2 . . ?
C26 C27 H27 111.2 . . ?
C27 N19 C30 122.1(11) . . ?
C27 N19 C28 114.6(12) . . ?
C30 N19 C28 118.8(11) . . ?
C24 N20 C26 123.7(12) . . ?
C24 N20 C28 120.5(11) . . ?
C26 N20 C28 114.2(12) . . ?
O10 C28 N19 126.7(13) . . ?
O10 C28 N20 130.0(14) . . ?
N19 C28 N20 101.3(11) . . ?
N21 C29 N18 111.8(11) . . ?
N21 C29 H29A 109.2 . . ?
N18 C29 H29A 109.3 . . ?
N21 C29 H29B 109.3 . . ?
N18 C29 H29B 109.3 . . ?
H29A C29 H29B 107.9 . . ?
N24 C30 N19 112.3(12) . . ?
N24 C30 H30A 109.1 . . ?
N19 C30 H30A 109.1 . . ?
N24 C30 H30B 109.2 . . ?
N19 C30 H30B 109.2 . . ?
H30A C30 H30B 107.9 . . ?
O11 C31 N21 126.8(12) . . ?
O11 C31 N22 123.2(13) . . ?
N21 C31 N22 110.0(11) . . ?
C31 N21 C32 113.3(12) . . ?
C31 N21 C29 119.9(11) . . ?
C32 N21 C29 120.1(11) . . ?
C31 N22 C35 125.8(12) . . ?
C31 N22 C33 111.8(11) . . ?
C35 N22 C33 121.3(12) . . ?
N21 C32 N24 116.8(11) . . ?
N21 C32 C33 103.6(11) . . ?
N24 C32 C33 101.9(10) . . ?
N21 C32 H32 111.3 . . ?
N24 C32 H32 111.3 . . ?
C33 C32 H32 111.2 . . ?
N23 C33 N22 114.7(10) . . ?
N23 C33 C32 103.2(11) . . ?
N22 C33 C32 100.3(10) . . ?
N23 C33 H33 112.5 . . ?
N22 C33 H33 112.5 . . ?
C32 C33 H33 112.5 . . ?
C34 N23 C33 111.4(11) . . ?
C34 N23 C36 120.5(11) . . ?
C33 N23 C36 121.4(12) . . ?
C34 N24 C30 124.5(12) . . ?
C34 N24 C32 112.7(12) . . ?
C30 N24 C32 122.0(12) . . ?
O12 C34 N23 125.4(13) . . ?
O12 C34 N24 125.2(15) . . ?
N23 C34 N24 109.3(11) . . ?
N22 C35 N25 115.4(12) . . ?
N22 C35 H35A 108.4 . . ?
N25 C35 H35A 108.5 . . ?
N22 C35 H35B 108.4 . . ?
N25 C35 H35B 108.4 . . ?
H35A C35 H35B 107.5 . . ?
N28 C36 N23 106.7(11) . . ?
N28 C36 H36A 111.0 . . ?
N23 C36 H36A 110.5 . . ?
N28 C36 H36B 109.2 . . ?
N23 C36 H36B 110.6 . . ?
H36A C36 H36B 108.8 . . ?
O13 C37 N25 127.5(12) . . ?
O13 C37 N26 125.2(12) . . ?
N25 C37 N26 107.2(11) . . ?
C37 N25 C38 115.1(11) . . ?
C37 N25 C35 120.4(11) . . ?
C38 N25 C35 121.1(10) . . ?
C37 N26 C41 121.8(11) . . ?
C37 N26 C39 112.6(10) . . ?
C41 N26 C39 122.3(11) . . ?
N25 C38 N28 114.7(13) . . ?
N25 C38 C39 103.0(10) . . ?
N28 C38 C39 104.5(10) . . ?
N25 C38 H38 111.6 . . ?
N28 C38 H38 111.0 . . ?
C39 C38 H38 111.5 . . ?
N27 C39 N26 115.0(12) . . ?
N27 C39 C38 103.0(11) . . ?
N26 C39 C38 101.1(10) . . ?
N27 C39 H39 112.2 . . ?
N26 C39 H39 112.2 . . ?
C38 C39 H39 112.4 . . ?
C40 N27 C39 114.9(11) . . ?
C40 N27 C42 122.0(12) . . ?
C39 N27 C42 119.2(12) . . ?
C36 N28 C40 125.2(12) . . ?
C36 N28 C38 125.3(11) . . ?
C40 N28 C38 105.9(9) . . ?
O14 C40 N27 126.5(12) . . ?
O14 C40 N28 122.4(12) . . ?
N27 C40 N28 111.0(12) . . ?
N29 C41 N26 111.8(12) . . ?
N29 C41 H41A 109.3 . . ?
N26 C41 H41A 109.3 . . ?
N29 C41 H41B 109.2 . . ?
N26 C41 H41B 109.2 . . ?
H41A C41 H41B 107.9 . . ?
N32 C42 N27 116.0(12) . . ?
N32 C42 H42A 108.3 . . ?
N27 C42 H42A 108.3 . . ?
N32 C42 H42B 108.3 . . ?
N27 C42 H42B 108.2 . . ?
H42A C42 H42B 107.4 . . ?
O15 C43 N30 126.5(11) . . ?
O15 C43 N29 124.9(13) . . ?
N30 C43 N29 108.6(11) . . ?
C43 N29 C41 123.6(11) . . ?
C43 N29 C44 111.9(11) . . ?
C41 N29 C44 122.5(11) . . ?
C43 N30 C47 122.3(11) . . ?
C43 N30 C45 109.9(9) . . ?
C47 N30 C45 124.1(10) . . ?
N29 C44 N32 114.8(11) . . ?
N29 C44 C45 105.4(10) . . ?
N32 C44 C45 101.2(11) . . ?
N29 C44 H44 111.6 . . ?
N32 C44 H44 111.6 . . ?
C45 C44 H44 111.7 . . ?
N31 C45 C44 106.7(10) . . ?
N31 C45 N30 112.6(10) . . ?
C44 C45 N30 103.6(9) . . ?
N31 C45 H45 111.2 . . ?
C44 C45 H45 111.2 . . ?
N30 C45 H45 111.2 . . ?
C46 N31 C45 111.3(11) . . ?
C46 N31 C48 121.7(13) . . ?
C45 N31 C48 126.4(11) . . ?
C46 N32 C42 123.3(12) . . ?
C46 N32 C44 112.1(10) . . ?
C42 N32 C44 121.6(12) . . ?
O16 C46 N31 126.1(14) . . ?
O16 C46 N32 125.3(12) . . ?
N31 C46 N32 108.5(12) . . ?
N1 C47 N30 112.3(11) . . ?
N1 C47 H47A 109.1 . . ?
N30 C47 H47A 109.1 . . ?
N1 C47 H47B 109.2 . . ?
N30 C47 H47B 109.2 . . ?
H47A C47 H47B 107.9 . . ?
N31 C48 N4 113.7(11) . . ?
N31 C48 H48A 108.9 . . ?
N4 C48 H48A 108.8 . . ?
N31 C48 H48B 108.8 . . ?
N4 C48 H48B 108.8 . . ?
H48A C48 H48B 107.7 . . ?
O17 C49 N33 124.4(13) . . ?
O17 C49 N34 126.9(15) . . ?
N33 C49 N34 108.7(13) . . ?
C49 N33 C95 123.6(12) . . ?
C49 N33 C50 111.3(10) . . ?
C95 N33 C50 121.8(11) . . ?
C49 N34 C53 121.2(12) . . ?
C49 N34 C51 114.0(12) . . ?
C53 N34 C51 122.9(10) . . ?
N36 C50 N33 113.9(10) . . ?
N36 C50 C51 103.5(11) . . ?
N33 C50 C51 102.8(11) . . ?
N36 C50 H50 112.0 . . ?
N33 C50 H50 112.0 . . ?
C51 C50 H50 112.0 . . ?
N34 C51 N35 114.2(11) . . ?
N34 C51 C50 102.6(10) . . ?
N35 C51 C50 101.0(11) . . ?
N34 C51 H51 112.7 . . ?
N35 C51 H51 112.6 . . ?
C50 C51 H51 112.7 . . ?
C52 N35 C54 115.4(12) . . ?
C52 N35 C51 113.3(11) . . ?
C54 N35 C51 127.2(12) . . ?
C52 N36 C96 122.8(12) . . ?
C52 N36 C50 111.5(11) . . ?
C96 N36 C50 120.3(11) . . ?
O18 C52 N36 126.0(13) . . ?
O18 C52 N35 124.4(13) . . ?
N36 C52 N35 109.4(13) . . ?
N34 C53 N37 113.0(13) . . ?
N34 C53 H53A 108.9 . . ?
N37 C53 H53A 108.9 . . ?
N34 C53 H53B 109.0 . . ?
N37 C53 H53B 109.0 . . ?
H53A C53 H53B 107.8 . . ?
N35 C54 N40 111.6(10) . . ?
N35 C54 H54A 108.0 . . ?
N40 C54 H54A 108.6 . . ?
N35 C54 H54B 110.2 . . ?
N40 C54 H54B 110.4 . . ?
H54A C54 H54B 107.9 . . ?
O19 C55 N37 126.4(12) . . ?
O19 C55 N38 125.5(12) . . ?
N37 C55 N38 108.1(11) . . ?
C55 N37 C53 121.8(11) . . ?
C55 N37 C56 111.5(11) . . ?
C53 N37 C56 123.5(11) . . ?
C55 N38 C57 113.1(11) . . ?
C55 N38 C59 118.8(11) . . ?
C57 N38 C59 123.7(11) . . ?
N37 C56 N40 113.7(10) . . ?
N37 C56 C57 104.6(10) . . ?
N40 C56 C57 103.6(12) . . ?
N37 C56 H56 111.5 . . ?
N40 C56 H56 111.5 . . ?
C57 C56 H56 111.5 . . ?
N38 C57 N39 114.3(11) . . ?
N38 C57 C56 101.9(10) . . ?
N39 C57 C56 103.2(12) . . ?
N38 C57 H57 112.2 . . ?
N39 C57 H57 112.2 . . ?
C56 C57 H57 112.1 . . ?
C58 N39 C57 112.7(13) . . ?
C58 N39 C60 122.5(14) . . ?
C57 N39 C60 123.2(13) . . ?
C58 N40 C56 110.0(11) . . ?
C58 N40 C54 121.0(13) . . ?
C56 N40 C54 128.2(12) . . ?
O20 C58 N40 124.6(14) . . ?
O20 C58 N39 125.3(15) . . ?
N40 C58 N39 110.1(15) . . ?
N41 C59 N38 111.3(13) . . ?
N41 C59 H59A 109.4 . . ?
N38 C59 H59A 109.4 . . ?
N41 C59 H59B 109.4 . . ?
N38 C59 H59B 109.4 . . ?
H59A C59 H59B 108.0 . . ?
N39 C60 N44 113.6(11) . . ?
N39 C60 H60A 108.9 . . ?
N44 C60 H60A 108.8 . . ?
N39 C60 H60B 108.8 . . ?
N44 C60 H60B 108.8 . . ?
H60A C60 H60B 107.7 . . ?
O21 C61 N42 125.8(14) . . ?
O21 C61 N41 126.1(15) . . ?
N42 C61 N41 108.1(12) . . ?
C61 N41 C59 120.5(12) . . ?
C61 N41 C62 111.1(12) . . ?
C59 N41 C62 125.5(11) . . ?
C61 N42 C63 112.8(11) . . ?
C61 N42 C65 121.3(12) . . ?
C63 N42 C65 120.5(13) . . ?
N44 C62 N41 117.6(13) . . ?
N44 C62 C63 103.7(12) . . ?
N41 C62 C63 103.7(11) . . ?
N44 C62 H62 110.4 . . ?
N41 C62 H62 110.4 . . ?
C63 C62 H62 110.5 . . ?
N42 C63 N43 116.3(12) . . ?
N42 C63 C62 103.7(12) . . ?
N43 C63 C62 101.8(12) . . ?
N42 C63 H63 111.4 . . ?
N43 C63 H63 111.5 . . ?
C62 C63 H63 111.4 . . ?
C64 N43 C66 126.0(15) . . ?
C64 N43 C63 108.8(13) . . ?
C66 N43 C63 123.5(14) . . ?
C64 N44 C62 110.5(14) . . ?
C64 N44 C60 125.4(13) . . ?
C62 N44 C60 120.4(12) . . ?
N43 C64 N44 114.9(15) . . ?
N43 C64 O22 120.5(14) . . ?
N44 C64 O22 124.1(15) . . ?
N45 C65 N42 113.2(16) . . ?
N45 C65 H65A 109.0 . . ?
N42 C65 H65A 109.0 . . ?
N45 C65 H65B 108.9 . . ?
N42 C65 H65B 108.9 . . ?
H65A C65 H65B 107.7 . . ?
N43 C66 N48 114.2(12) . . ?
N43 C66 H66A 108.7 . . ?
N48 C66 H66A 108.7 . . ?
N43 C66 H66B 108.7 . . ?
N48 C66 H66B 108.7 . . ?
H66A C66 H66B 107.6 . . ?
O23 C67 N45 125.9(14) . . ?
O23 C67 N46 125.1(13) . . ?
N45 C67 N46 108.8(12) . . ?
C67 N45 C65 122.8(13) . . ?
C67 N45 C68 112.0(12) . . ?
C65 N45 C68 121.2(13) . . ?
C67 N46 C69 112.0(11) . . ?
C67 N46 C71 122.7(12) . . ?
C69 N46 C71 124.3(12) . . ?
N48 C68 N45 117.4(12) . . ?
N48 C68 C69 103.1(12) . . ?
N45 C68 C69 103.5(11) . . ?
N48 C68 H68 110.8 . . ?
N45 C68 H68 110.7 . . ?
C69 C68 H68 110.7 . . ?
N46 C69 N47 114.0(12) . . ?
N46 C69 C68 103.2(12) . . ?
N47 C69 C68 102.6(11) . . ?
N46 C69 H69 112.1 . . ?
N47 C69 H69 112.1 . . ?
C68 C69 H69 112.1 . . ?
C70 N47 C72 121.2(12) . . ?
C70 N47 C69 112.0(11) . . ?
C72 N47 C69 119.6(11) . . ?
C70 N48 C68 113.2(11) . . ?
C70 N48 C66 121.8(12) . . ?
C68 N48 C66 122.1(13) . . ?
O24 C70 N47 128.7(14) . . ?
O24 C70 N48 123.6(13) . . ?
N47 C70 N48 107.7(12) . . ?
N49 C71 N46 112.8(11) . . ?
N49 C71 H71A 109.0 . . ?
N46 C71 H71A 109.0 . . ?
N49 C71 H71B 109.0 . . ?
N46 C71 H71B 109.0 . . ?
H71A C71 H71B 107.8 . . ?
N52 C72 N47 112.3(11) . . ?
N52 C72 H72A 109.1 . . ?
N47 C72 H72A 109.1 . . ?
N52 C72 H72B 109.1 . . ?
N47 C72 H72B 109.2 . . ?
H72A C72 H72B 107.9 . . ?
O25 C73 N50 126.6(13) . . ?
O25 C73 N49 124.8(13) . . ?
N50 C73 N49 108.5(13) . . ?
C73 N49 C71 120.9(13) . . ?
C73 N49 C74 112.2(11) . . ?
C71 N49 C74 122.3(13) . . ?
C73 N50 C77 121.3(12) . . ?
C73 N50 C75 110.8(11) . . ?
C77 N50 C75 125.4(12) . . ?
N49 C74 N52 113.7(10) . . ?
N49 C74 C75 102.5(10) . . ?
N52 C74 C75 101.9(11) . . ?
N49 C74 H74 112.6 . . ?
N52 C74 H74 112.6 . . ?
C75 C74 H74 112.6 . . ?
N50 C75 N51 115.1(10) . . ?
N50 C75 C74 105.0(11) . . ?
N51 C75 C74 104.1(10) . . ?
N50 C75 H75 110.7 . . ?
N51 C75 H75 110.7 . . ?
C74 C75 H75 110.8 . . ?
C76 N51 C78 121.8(11) . . ?
C76 N51 C75 113.1(11) . . ?
C78 N51 C75 123.6(10) . . ?
C76 N52 C72 122.8(11) . . ?
C76 N52 C74 112.8(10) . . ?
C72 N52 C74 121.9(11) . . ?
O26 C76 N51 127.3(13) . . ?
O26 C76 N52 124.7(13) . . ?
N51 C76 N52 107.9(11) . . ?
N50 C77 N53 113.8(10) . . ?
N50 C77 H77A 108.8 . . ?
N53 C77 H77A 108.8 . . ?
N50 C77 H77B 108.8 . . ?
N53 C77 H77B 108.8 . . ?
H77A C77 H77B 107.7 . . ?
N51 C78 N56 114.3(11) . . ?
N51 C78 H78A 108.7 . . ?
N56 C78 H78A 108.7 . . ?
N51 C78 H78B 108.7 . . ?
N56 C78 H78B 108.7 . . ?
H78A C78 H78B 107.6 . . ?
O27 C79 N53 124.7(13) . . ?
O27 C79 N54 123.6(12) . . ?
N53 C79 N54 111.7(13) . . ?
C79 N53 C81 112.9(12) . . ?
C79 N53 C77 121.8(13) . . ?
C81 N53 C77 123.4(11) . . ?
C79 N54 C83 122.6(13) . . ?
C79 N54 C80 108.1(11) . . ?
C83 N54 C80 126.3(13) . . ?
N55 C80 N54 115.4(11) . . ?
N55 C80 C81 104.2(10) . . ?
N54 C80 C81 105.8(11) . . ?
N55 C80 H80 110.4 . . ?
N54 C80 H80 110.4 . . ?
C81 C80 H80 110.4 . . ?
N53 C81 N56 112.2(11) . . ?
N53 C81 C80 101.2(10) . . ?
N56 C81 C80 101.5(10) . . ?
N53 C81 H81 113.6 . . ?
N56 C81 H81 113.5 . . ?
C80 C81 H81 113.6 . . ?
C82 N55 C84 123.1(12) . . ?
C82 N55 C80 112.7(11) . . ?
C84 N55 C80 122.4(11) . . ?
C82 N56 C78 123.2(11) . . ?
C82 N56 C81 110.6(10) . . ?
C78 N56 C81 123.1(10) . . ?
O28 C82 N55 127.8(12) . . ?
O28 C82 N56 122.5(11) . . ?
N55 C82 N56 109.6(12) . . ?
N54 C83 N57 112.1(10) . . ?
N54 C83 H83A 109.3 . . ?
N57 C83 H83A 109.2 . . ?
N54 C83 H83B 109.1 . . ?
N57 C83 H83B 109.2 . . ?
H83A C83 H83B 107.9 . . ?
N55 C84 N60 116.5(13) . . ?
N55 C84 H84A 108.1 . . ?
N60 C84 H84A 108.2 . . ?
N55 C84 H84B 108.2 . . ?
N60 C84 H84B 108.2 . . ?
H84A C84 H84B 107.3 . . ?
O29 C85 N57 128.8(12) . . ?
O29 C85 N58 125.6(13) . . ?
N57 C85 N58 105.6(13) . . ?
C85 N57 C87 113.9(11) . . ?
C85 N57 C83 118.4(12) . . ?
C87 N57 C83 122.2(12) . . ?
C85 N58 C89 120.4(13) . . ?
C85 N58 C86 113.2(11) . . ?
C89 N58 C86 122.9(11) . . ?
N58 C86 N59 115.0(11) . . ?
N58 C86 C87 102.5(10) . . ?
N59 C86 C87 102.0(10) . . ?
N58 C86 H86 112.1 . . ?
N59 C86 H86 112.1 . . ?
C87 C86 H86 112.1 . . ?
N57 C87 N60 117.8(11) . . ?
N57 C87 C86 103.9(11) . . ?
N60 C87 C86 102.0(10) . . ?
N57 C87 H87 110.8 . . ?
N60 C87 H87 110.8 . . ?
C86 C87 H87 110.8 . . ?
C88 N59 C86 113.8(10) . . ?
C88 N59 C90 118.9(12) . . ?
C86 N59 C90 119.9(11) . . ?
C88 N60 C87 115.0(10) . . ?
C88 N60 C84 123.5(12) . . ?
C87 N60 C84 119.0(10) . . ?
O30 C88 N60 126.7(12) . . ?
O30 C88 N59 127.9(11) . . ?
N60 C88 N59 105.2(11) . . ?
N58 C89 N61 111.2(11) . . ?
N58 C89 H89A 109.4 . . ?
N61 C89 H89A 109.4 . . ?
N58 C89 H89B 109.4 . . ?
N61 C89 H89B 109.4 . . ?
H89A C89 H89B 108.0 . . ?
N64 C90 N59 115.4(12) . . ?
N64 C90 H90A 108.4 . . ?
N59 C90 H90A 108.4 . . ?
N64 C90 H90B 108.5 . . ?
N59 C90 H90B 108.4 . . ?
H90A C90 H90B 107.5 . . ?
O31 C91 N61 127.7(11) . . ?
O31 C91 N62 124.5(13) . . ?
N61 C91 N62 107.8(11) . . ?
C91 N61 C92 112.3(9) . . ?
C91 N61 C89 119.5(11) . . ?
C92 N61 C89 124.0(10) . . ?
C91 N62 C95 123.5(12) . . ?
C91 N62 C93 111.1(10) . . ?
C95 N62 C93 124.7(11) . . ?
N64 C92 N61 117.5(10) . . ?
N64 C92 C93 104.8(9) . . ?
N61 C92 C93 104.4(9) . . ?
N64 C92 H92 109.9 . . ?
N61 C92 H92 109.9 . . ?
C93 C92 H92 109.9 . . ?
N63 C93 N62 114.2(10) . . ?
N63 C93 C92 102.6(10) . . ?
N62 C93 C92 104.0(9) . . ?
N63 C93 H93 111.8 . . ?
N62 C93 H93 111.8 . . ?
C92 C93 H93 111.8 . . ?
C94 N63 C93 111.2(10) . . ?
C94 N63 C96 121.2(12) . . ?
C93 N63 C96 123.4(11) . . ?
C94 N64 C90 122.8(12) . . ?
C94 N64 C92 111.0(10) . . ?
C90 N64 C92 126.2(11) . . ?
O32 C94 N64 125.5(13) . . ?
O32 C94 N63 125.6(13) . . ?
N64 C94 N63 108.9(11) . . ?
N62 C95 N33 113.7(10) . . ?
N62 C95 H95A 108.8 . . ?
N33 C95 H95A 108.8 . . ?
N62 C95 H95B 108.8 . . ?
N33 C95 H95B 108.9 . . ?
H95A C95 H95B 107.7 . . ?
N63 C96 N36 112.8(10) . . ?
N63 C96 H96A 109.0 . . ?
N36 C96 H96A 109.1 . . ?
N63 C96 H96B 109.0 . . ?
N36 C96 H96B 109.0 . . ?
H96A C96 H96B 107.8 . . ?
N66 Pt1 N67 81.6(5) . . ?
N66 Pt1 N65 78.8(5) . . ?
N67 Pt1 N65 160.5(5) . . ?
N66 Pt1 Cl1 177.5(4) . . ?
N67 Pt1 Cl1 100.7(4) . . ?
N65 Pt1 Cl1 98.8(3) . . ?
C101 N65 C97 119.6(14) . . ?
C101 N65 Pt1 114.7(10) . . ?
C97 N65 Pt1 125.7(11) . . ?
C98 C97 N65 118.5(14) . . ?
C98 C97 H97 120.8 . . ?
N65 C97 H97 120.8 . . ?
C99 C98 C97 122.3(17) . . ?
C99 C98 H98 118.9 . . ?
C97 C98 H98 118.8 . . ?
C98 C99 C100 121.3(19) . . ?
C98 C99 H99 119.3 . . ?
C100 C99 H99 119.4 . . ?
C101 C100 C99 116.1(15) . . ?
C101 C100 H100 121.9 . . ?
C99 C100 H100 122.0 . . ?
N65 C101 C100 122.1(13) . . ?
N65 C101 C102 114.1(14) . . ?
C100 C101 C102 123.7(13) . . ?
N66 C102 C103 119.2(13) . . ?
N66 C102 C101 112.0(12) . . ?
C103 C102 C101 128.8(14) . . ?
C104 C103 C102 122.2(15) . . ?
C104 C103 H103 118.9 . . ?
C102 C103 H103 119.0 . . ?
C103 C104 C105 114.9(16) . . ?
C103 C104 C112 121.8(17) . . ?
C105 C104 C112 123.3(15) . . ?
C106 C105 C104 123.2(14) . . ?
C106 C105 H105 118.5 . . ?
C104 C105 H105 118.4 . . ?
C105 C106 N66 115.9(13) . . ?
C105 C106 C107 129.0(12) . . ?
N66 C106 C107 115.1(13) . . ?
C102 N66 C106 124.5(13) . . ?
C102 N66 Pt1 120.2(10) . . ?
C106 N66 Pt1 115.1(10) . . ?
N67 C107 C108 119.4(14) . . ?
N67 C107 C106 114.0(14) . . ?
C108 C107 C106 126.6(14) . . ?
C109 C108 C107 120.1(16) . . ?
C109 C108 H108 119.9 . . ?
C107 C108 H108 119.9 . . ?
C110 C109 C108 125.6(19) . . ?
C110 C109 H109 117.2 . . ?
C108 C109 H109 117.2 . . ?
C109 C110 C111 112.7(18) . . ?
C109 C110 H110 123.7 . . ?
C111 C110 H110 123.7 . . ?
N67 C111 C110 122.5(16) . . ?
N67 C111 H111 118.7 . . ?
C110 C111 H111 118.8 . . ?
C111 N67 C107 119.6(14) . . ?
C111 N67 Pt1 126.2(11) . . ?
C107 N67 Pt1 114.1(10) . . ?
C117 C112 C113 117.3(18) . . ?
C117 C112 C104 123.3(13) . . ?
C113 C112 C104 119.4(18) . . ?
C114 C113 C112 120.7(19) . . ?
C114 C113 H113 119.6 . . ?
C112 C113 H113 119.6 . . ?
C113 C114 C115 121.0(18) . . ?
C113 C114 H114 119.5 . . ?
C115 C114 H114 119.5 . . ?
C116 C115 C114 118.2(16) . . ?
C116 C115 C118 121.3(19) . . ?
C114 C115 C118 120.4(16) . . ?
C117 C116 C115 121.5(18) . . ?
C117 C116 H116 119.2 . . ?
C115 C116 H116 119.3 . . ?
C116 C117 C112 121.1(17) . . ?
C116 C117 H117 119.4 . . ?
C112 C117 H117 119.5 . . ?
C115 C118 H11C 109.5 . . ?
C115 C118 H11D 109.4 . . ?
H11C C118 H11D 109.5 . . ?
C115 C118 H11E 109.5 . . ?
H11C C118 H11E 109.5 . . ?
H11D C118 H11E 109.5 . . ?
N69 Pt2 N68 81.3(4) . . ?
N69 Pt2 N70 82.7(4) . . ?
N68 Pt2 N70 163.9(4) . . ?
N69 Pt2 Cl2 174.4(3) . . ?
N68 Pt2 Cl2 99.5(3) . . ?
N70 Pt2 Cl2 96.6(3) . . ?
C119 N68 C123 120.0(12) . . ?
C119 N68 Pt2 127.4(10) . . ?
C123 N68 Pt2 112.5(8) . . ?
N68 C119 C120 120.4(14) . . ?
N68 C119 H119 119.8 . . ?
C120 C119 H119 119.8 . . ?
C121 C120 C119 119.9(13) . . ?
C121 C120 H120 120.0 . . ?
C119 C120 H120 120.0 . . ?
C122 C121 C120 122.8(14) . . ?
C122 C121 H121 118.6 . . ?
C120 C121 H121 118.6 . . ?
C121 C122 C123 115.6(15) . . ?
C121 C122 H122 122.2 . . ?
C123 C122 H122 122.2 . . ?
N68 C123 C122 121.2(12) . . ?
N68 C123 C124 114.9(11) . . ?
C122 C123 C124 123.8(13) . . ?
N69 C124 C125 121.2(12) . . ?
N69 C124 C123 111.7(11) . . ?
C125 C124 C123 126.8(13) . . ?
C124 C125 C126 116.2(13) . . ?
C124 C125 H125 121.9 . . ?
C126 C125 H125 121.9 . . ?
C127 C126 C125 119.9(12) . . ?
C127 C126 C134 121.2(13) . . ?
C125 C126 C134 118.8(14) . . ?
C128 C127 C126 121.8(13) . . ?
C128 C127 H127 119.1 . . ?
C126 C127 H127 119.1 . . ?
C127 C128 N69 118.1(13) . . ?
C127 C128 C129 130.4(12) . . ?
N69 C128 C129 111.5(10) . . ?
C124 N69 C128 122.6(11) . . ?
C124 N69 Pt2 119.6(8) . . ?
C128 N69 Pt2 117.8(9) . . ?
C130 C129 N70 119.4(14) . . ?
C130 C129 C128 122.7(12) . . ?
N70 C129 C128 117.9(12) . . ?
C131 C130 C129 118.8(14) . . ?
C131 C130 H130 120.6 . . ?
C129 C130 H130 120.6 . . ?
C130 C131 C132 124.1(17) . . ?
C130 C131 H131 117.9 . . ?
C132 C131 H131 118.0 . . ?
C133 C132 C131 115.6(18) . . ?
C133 C132 H132 122.2 . . ?
C131 C132 H132 122.2 . . ?
N70 C133 C132 121.2(15) . . ?
N70 C133 H133 119.4 . . ?
C132 C133 H133 119.4 . . ?
C133 N70 C129 120.7(12) . . ?
C133 N70 Pt2 129.3(9) . . ?
C129 N70 Pt2 110.0(9) . . ?
C135 C134 C139 116.7(14) . . ?
C135 C134 C126 122.9(15) . . ?
C139 C134 C126 120.3(14) . . ?
C134 C135 C136 127.4(16) . . ?
C134 C135 H135 116.3 . . ?
C136 C135 H135 116.3 . . ?
C135 C136 C137 114.0(15) . . ?
C135 C136 H136 123.0 . . ?
C137 C136 H136 123.0 . . ?
C138 C137 C136 118.4(15) . . ?
C138 C137 C140 122(2) . . ?
C136 C137 C140 119.5(19) . . ?
C137 C138 C139 122.8(19) . . ?
C137 C138 H138 118.6 . . ?
C139 C138 H138 118.6 . . ?
C134 C139 C138 120.8(17) . . ?
C134 C139 H139 119.6 . . ?
C138 C139 H139 119.6 . . ?
C137 C140 H14A 109.5 . . ?
C137 C140 H14B 109.4 . . ?
H14A C140 H14B 109.5 . . ?
C137 C140 H14C 109.5 . . ?
H14A C140 H14C 109.5 . . ?
H14B C140 H14C 109.5 . . ?
N72 Pt3 N73 82.3(4) . . ?
N72 Pt3 N71 79.8(4) . . ?
N73 Pt3 N71 162.0(5) . . ?
N72 Pt3 Cl3 179.1(3) . . ?
N73 Pt3 Cl3 97.7(3) . . ?
N71 Pt3 Cl3 100.1(4) . . ?
C141 N71 C145 121.7(12) . . ?
C141 N71 Pt3 125.9(11) . . ?
C145 N71 Pt3 112.4(8) . . ?
N71 C141 C142 119.3(16) . . ?
N71 C141 H141 120.4 . . ?
C142 C141 H141 120.3 . . ?
C143 C142 C141 117.7(14) . . ?
C143 C142 H142 121.2 . . ?
C141 C142 H142 121.2 . . ?
C142 C143 C144 125.9(15) . . ?
C142 C143 H143 117.1 . . ?
C144 C143 H143 117.0 . . ?
C145 C144 C143 112.0(15) . . ?
C145 C144 H144 124.0 . . ?
C143 C144 H144 124.0 . . ?
N71 C145 C144 123.5(12) . . ?
N71 C145 C146 117.1(11) . . ?
C144 C145 C146 119.4(13) . . ?
N72 C146 C147 120.4(12) . . ?
N72 C146 C145 108.8(12) . . ?
C147 C146 C145 130.8(12) . . ?
C148 C147 C146 118.6(12) . . ?
C148 C147 H147 120.7 . . ?
C146 C147 H147 120.7 . . ?
C149 C148 C147 120.6(14) . . ?
C149 C148 C156 119.8(13) . . ?
C147 C148 C156 119.4(13) . . ?
C148 C149 C150 120.1(13) . . ?
C148 C149 H149 119.9 . . ?
C150 C149 H149 120.0 . . ?
N72 C150 C151 115.9(11) . . ?
N72 C150 C149 117.5(12) . . ?
C151 C150 C149 126.5(12) . . ?
C146 N72 C150 122.7(11) . . ?
C146 N72 Pt3 121.6(9) . . ?
C150 N72 Pt3 115.3(8) . . ?
C152 C151 C150 129.0(14) . . ?
C152 C151 N73 116.2(14) . . ?
C150 C151 N73 114.8(10) . . ?
C151 C152 C153 120.9(16) . . ?
C151 C152 H152 119.6 . . ?
C153 C152 H152 119.5 . . ?
C154 C153 C152 120.6(14) . . ?
C154 C153 H153 119.7 . . ?
C152 C153 H153 119.7 . . ?
C153 C154 C155 120.0(16) . . ?
C153 C154 H154 120.0 . . ?
C155 C154 H154 120.0 . . ?
N73 C155 C154 122.9(16) . . ?
N73 C155 H155 118.6 . . ?
C154 C155 H155 118.6 . . ?
C155 N73 C151 119.2(12) . . ?
C155 N73 Pt3 129.1(10) . . ?
C151 N73 Pt3 111.7(8) . . ?
C161 C156 C157 117.1(14) . . ?
C161 C156 C148 123.7(13) . . ?
C157 C156 C148 119.0(13) . . ?
C156 C157 C158 120.2(15) . . ?
C156 C157 H157 119.9 . . ?
C158 C157 H157 119.9 . . ?
C157 C158 C159 121.7(16) . . ?
C157 C158 H158 119.1 . . ?
C159 C158 H158 119.2 . . ?
C160 C159 C158 114.0(15) . . ?
C160 C159 C162 123.0(17) . . ?
C158 C159 C162 122.9(19) . . ?
C161 C160 C159 123.2(15) . . ?
C161 C160 H160 118.4 . . ?
C159 C160 H160 118.4 . . ?
C156 C161 C160 123.7(15) . . ?
C156 C161 H161 118.2 . . ?
C160 C161 H161 118.2 . . ?
C159 C162 H16A 109.4 . . ?
C159 C162 H16B 109.5 . . ?
H16A C162 H16B 109.5 . . ?
C159 C162 H16C 109.5 . . ?
H16A C162 H16C 109.5 . . ?
H16B C162 H16C 109.5 . . ?
N75 Pt4 N76 82.3(5) . . ?
N75 Pt4 N74 80.6(5) . . ?
N76 Pt4 N74 163.0(5) . . ?
N75 Pt4 Cl4 177.2(4) . . ?
N76 Pt4 Cl4 100.4(4) . . ?
N74 Pt4 Cl4 96.6(4) . . ?
C167 N74 C163 122.8(15) . . ?
C167 N74 Pt4 113.9(10) . . ?
C163 N74 Pt4 123.2(12) . . ?
N74 C163 C164 117.7(19) . . ?
N74 C163 H163 121.2 . . ?
C164 C163 H163 121.1 . . ?
C165 C164 C163 119.7(17) . . ?
C165 C164 H164 120.1 . . ?
C163 C164 H164 120.1 . . ?
C164 C165 C166 119.1(18) . . ?
C164 C165 H165 120.5 . . ?
C166 C165 H165 120.5 . . ?
C167 C166 C165 116.0(17) . . ?
C167 C166 H166 122.0 . . ?
C165 C166 H166 122.0 . . ?
N74 C167 C166 124.0(14) . . ?
N74 C167 C168 113.9(14) . . ?
C166 C167 C168 121.9(16) . . ?
N75 C168 C169 120.3(13) . . ?
N75 C168 C167 112.8(14) . . ?
C169 C168 C167 126.8(13) . . ?
C170 C169 C168 119.0(13) . . ?
C170 C169 H169 120.5 . . ?
C168 C169 H169 120.5 . . ?
C171 C170 C169 124.4(14) . . ?
C171 C170 C178 114.2(12) . . ?
C169 C170 C178 121.3(13) . . ?
C170 C171 C172 113.1(13) . . ?
C170 C171 H171 123.5 . . ?
C172 C171 H171 123.5 . . ?
N75 C172 C173 113.3(15) . . ?
N75 C172 C171 121.2(13) . . ?
C173 C172 C171 125.5(14) . . ?
C172 N75 C168 121.9(14) . . ?
C172 N75 Pt4 119.3(11) . . ?
C168 N75 Pt4 118.8(10) . . ?
N76 C173 C174 120.1(17) . . ?
N76 C173 C172 114.7(15) . . ?
C174 C173 C172 125.2(17) . . ?
C175 C174 C173 117.6(18) . . ?
C175 C174 H174 121.2 . . ?
C173 C174 H174 121.2 . . ?
C174 C175 C176 121.3(18) . . ?
C174 C175 H175 119.3 . . ?
C176 C175 H175 119.4 . . ?
C177 C176 C175 116(2) . . ?
C177 C176 H176 121.8 . . ?
C175 C176 H176 121.9 . . ?
N76 C177 C176 125(2) . . ?
N76 C177 H177 117.3 . . ?
C176 C177 H177 117.4 . . ?
C177 N76 C173 119.2(16) . . ?
C177 N76 Pt4 130.2(13) . . ?
C173 N76 Pt4 110.4(11) . . ?
C179 C178 C183 119.8(15) . . ?
C179 C178 C170 122.4(14) . . ?
C183 C178 C170 117.8(14) . . ?
C180 C179 C178 121.3(16) . . ?
C180 C179 H179 119.4 . . ?
C178 C179 H179 119.3 . . ?
C179 C180 C181 123.0(16) . . ?
C179 C180 H180 118.5 . . ?
C181 C180 H180 118.5 . . ?
C180 C181 C182 116.8(16) . . ?
C180 C181 C184 123.6(17) . . ?
C182 C181 C184 119.5(18) . . ?
C181 C182 C183 119.8(17) . . ?
C181 C182 H182 120.1 . . ?
C183 C182 H182 120.1 . . ?
C178 C183 C182 119.1(17) . . ?
C178 C183 H183 120.5 . . ?
C182 C183 H183 120.4 . . ?
C181 C184 H18C 109.5 . . ?
C181 C184 H18D 109.4 . . ?
H18C C184 H18D 109.5 . . ?
C181 C184 H18E 109.5 . . ?
H18C C184 H18E 109.5 . . ?
H18D C184 H18E 109.5 . . ?

_refine_diff_density_max         3.504
_refine_diff_density_min         -4.534
_refine_diff_density_rms         0.203

_shelxl_version_number           2014/6

_shelx_res_file                  
;
TITL e4624b_a.res in P-1
CELL  0.71073  17.9543  20.7821  33.9764   89.4378   82.949   89.9709
ZERR    4.000   0.0013   0.0016   0.0026    0.000    0.004    0.000
LATT 1
SFAC C  H  N  O  Cl Pt
UNIT 368  328  152  64  8  8
OMIT -3 -2 6
OMIT -1 -1 1
OMIT -1 6 3
OMIT 1 1 0
OMIT 1 1 2
OMIT 2 1 2
OMIT 2 4 2
OMIT 4 -1 2
OMIT 3 0 1
OMIT -1 -1 3
OMIT 1 2 7
OMIT 5 -2 2
OMIT 4 5 0
OMIT 2 -3 2
OMIT -3 5 0
OMIT 0 -6 1
OMIT 2 -1 2
OMIT 6 -1 3
OMIT 2 0 0
L.S. 1 0  951
ACTA
BOND $H
FMAP 2
PLAN 20
SIZE 0.09 0.10 0.10
EADP N43 N44 C64 C62 C63 O22
EADP N28 C36 C38
EADP C53 C54 N34 N35 N37 N40
DFIX 1.44 0.02 N62 C95  C95 N33
DFIX 1.44 0.02 N36 C96  C96 N63
DFIX 1.44 0.02 C36 N28  C36 N23
DFIX 1.44 0.02 C54 N40  C54 N35
DFIX 1.44 0.02 N64 C92  C92 N61
TEMP -100.000
ABIN
WGHT    0.069900  328.037201
FVAR       0.06190
O1    4    0.512434    0.187855    0.740330    11.00000    0.07092    0.03897 =
         0.05764   -0.01558   -0.01916    0.01379
C1    1    0.547370    0.228575    0.754108    11.00000    0.05241    0.03454 =
         0.03558    0.00234   -0.00747    0.01655
N1    3    0.586074    0.222434    0.787207    11.00000    0.04973    0.02699 =
         0.04320    0.00699   -0.01155    0.01215
N2    3    0.558784    0.290612    0.739642    11.00000    0.06449    0.03394 =
         0.04366    0.00256   -0.02242    0.00354
C2    1    0.628634    0.279420    0.792870    11.00000    0.03856    0.05679 =
         0.04838    0.00286   -0.00546    0.00863
AFIX  13
H2    2    0.683381    0.269159    0.790880    11.00000   -1.20000
AFIX   0
C3    1    0.612920    0.325003    0.759081    11.00000    0.06586    0.03446 =
         0.04226   -0.00162   -0.00284    0.01484
AFIX  13
H3    2    0.659509    0.334391    0.740624    11.00000   -1.20000
AFIX   0
N3    3    0.585167    0.381817    0.780370    11.00000    0.04239    0.03678 =
         0.04782   -0.00110   -0.00740    0.00906
N4    3    0.605712    0.314550    0.827941    11.00000    0.05533    0.02240 =
         0.04699   -0.00094   -0.02122    0.01341
C4    1    0.587710    0.375980    0.819000    11.00000    0.05624    0.06328 =
         0.05714   -0.01594   -0.01324   -0.00841
O2    4    0.568258    0.418948    0.844438    11.00000    0.08524    0.04142 =
         0.05112   -0.00722   -0.01043   -0.00038
C5    1    0.540340    0.308054    0.700044    11.00000    0.09837    0.02477 =
         0.04422    0.00175   -0.02745    0.02516
AFIX  23
H5A   2    0.587278    0.319777    0.683076    11.00000   -1.20000
H5B   2    0.519087    0.269826    0.688292    11.00000   -1.20000
AFIX   0
C6    1    0.579950    0.443698    0.759685    11.00000    0.05653    0.03983 =
         0.04452    0.00232   -0.01300    0.00618
AFIX  23
H6A   2    0.580462    0.478989    0.779011    11.00000   -1.20000
H6B   2    0.624438    0.448976    0.739610    11.00000   -1.20000
AFIX   0
C7    1    0.424283    0.352092    0.680928    11.00000    0.06335    0.02756 =
         0.03669    0.00833   -0.00177    0.00189
O3    4    0.398907    0.301633    0.669309    11.00000    0.09657    0.03963 =
         0.05048   -0.01558   -0.01857    0.00452
N5    3    0.488874    0.359623    0.699427    11.00000    0.07471    0.02799 =
         0.03999   -0.00293   -0.00676    0.01715
N6    3    0.395630    0.412148    0.674369    11.00000    0.04001    0.04406 =
         0.03880    0.00148   -0.01156    0.00606
C8    1    0.507975    0.425738    0.700738    11.00000    0.04782    0.05182 =
         0.03166    0.00146   -0.00562   -0.00176
AFIX  13
H8    2    0.555519    0.434904    0.682994    11.00000   -1.20000
AFIX   0
C9    1    0.442174    0.464074    0.687023    11.00000    0.07082    0.02554 =
         0.02832    0.00888   -0.00029    0.02109
AFIX  13
H9    2    0.459059    0.494865    0.664924    11.00000   -1.20000
AFIX   0
N7    3    0.410602    0.496358    0.722331    11.00000    0.04600    0.03623 =
         0.02732    0.00493   -0.00670    0.01309
N8    3    0.513049    0.448698    0.740422    11.00000    0.04860    0.03946 =
         0.03813    0.00007   -0.00998    0.02378
C10   1    0.454374    0.492510    0.751844    11.00000    0.06106    0.03533 =
         0.03427   -0.00160   -0.00513    0.00464
O4    4    0.448471    0.520766    0.782798    11.00000    0.07479    0.06228 =
         0.04419   -0.01746   -0.01841    0.02943
C11   1    0.334840    0.425112    0.651378    11.00000    0.05406    0.03516 =
         0.02812    0.00227   -0.02223    0.00377
AFIX  23
H11A  2    0.351075    0.458595    0.631220    11.00000   -1.20000
H11B  2    0.323821    0.385538    0.637166    11.00000   -1.20000
AFIX   0
C12   1    0.362300    0.552552    0.719997    11.00000    0.06466    0.02647 =
         0.04021   -0.00159   -0.00398    0.00791
AFIX  23
H12A  2    0.367456    0.581136    0.742646    11.00000   -1.20000
H12B  2    0.378726    0.576876    0.695256    11.00000   -1.20000
AFIX   0
C13   1    0.200781    0.415419    0.675006    11.00000    0.04661    0.03158 =
         0.05001   -0.00749   -0.00398   -0.01224
O5    4    0.196113    0.360692    0.661199    11.00000    0.09169    0.02862 =
         0.09252   -0.02920   -0.02473   -0.00261
N9    3    0.269145    0.445634    0.674063    11.00000    0.05469    0.03472 =
         0.03238   -0.00290   -0.00150    0.00086
N10   3    0.144107    0.453232    0.688751    11.00000    0.05186    0.04269 =
         0.03593   -0.01150    0.00024   -0.01341
C14   1    0.256297    0.514404    0.684396    11.00000    0.04847    0.01200 =
         0.04396   -0.00238   -0.01441   -0.00318
AFIX  13
H14   2    0.273071    0.543870    0.661584    11.00000   -1.20000
AFIX   0
C15   1    0.169737    0.516807    0.696319    11.00000    0.04119    0.03168 =
         0.04449   -0.00309    0.00440   -0.00479
AFIX  13
H15   2    0.146582    0.549054    0.679477    11.00000   -1.20000
AFIX   0
N11   3    0.161332    0.536687    0.736131    11.00000    0.04977    0.03374 =
         0.04063   -0.00607    0.00083   -0.01344
N12   3    0.284299    0.534364    0.720608    11.00000    0.04608    0.02685 =
         0.03922   -0.00316   -0.00684   -0.00877
C16   1    0.229324    0.548884    0.749344    11.00000    0.06892    0.01556 =
         0.02767    0.00426   -0.00394   -0.00683
O6    4    0.238290    0.571833    0.781760    11.00000    0.07936    0.03952 =
         0.03457   -0.00794   -0.01454   -0.01409
C17   1    0.068774    0.437130    0.685953    11.00000    0.04736    0.05995 =
         0.03975   -0.01119    0.00905   -0.02110
AFIX  23
H17A  2    0.067734    0.399093    0.668714    11.00000   -1.20000
H17B  2    0.045015    0.473269    0.672967    11.00000   -1.20000
AFIX   0
C18   1    0.090598    0.558104    0.757369    11.00000    0.05552    0.02399 =
         0.04175   -0.00839    0.01065   -0.00742
AFIX  23
H18A  2    0.063751    0.584580    0.739248    11.00000   -1.20000
H18B  2    0.101122    0.585738    0.779607    11.00000   -1.20000
AFIX   0
C19   1    0.000873    0.361804    0.735287    11.00000    0.04533    0.03374 =
         0.04372   -0.00360   -0.03022    0.00550
O7    4    0.018606    0.313810    0.717298    11.00000    0.05702    0.03843 =
         0.05127   -0.00457   -0.00985    0.00037
N13   3    0.024604    0.423125    0.723621    11.00000    0.06400    0.04047 =
         0.03895   -0.00065   -0.00107   -0.02517
N14   3   -0.044457    0.367617    0.770745    11.00000    0.04048    0.05241 =
         0.03945   -0.00601   -0.00172   -0.01669
C20   1   -0.009840    0.472045    0.749509    11.00000    0.04781    0.04171 =
         0.03723   -0.00118   -0.00787   -0.01311
AFIX  13
H20   2   -0.039370    0.503256    0.735064    11.00000   -1.20000
AFIX   0
C21   1   -0.060639    0.432857    0.781074    11.00000    0.03527    0.04918 =
         0.05073   -0.00790   -0.01066   -0.01395
AFIX  13
H21   2   -0.114896    0.443136    0.780430    11.00000   -1.20000
AFIX   0
N15   3   -0.034592    0.453304    0.818773    11.00000    0.06695    0.03120 =
         0.03103   -0.01466    0.01158   -0.00873
N16   3    0.041856    0.504964    0.773084    11.00000    0.03935    0.04617 =
         0.04937   -0.01340    0.00669   -0.01725
C22   1    0.020849    0.496482    0.813311    11.00000    0.04055    0.03809 =
         0.04152   -0.01458   -0.00216   -0.00406
O8    4    0.047991    0.526239    0.839095    11.00000    0.05753    0.05171 =
         0.02831   -0.00804    0.00284   -0.01250
C23   1   -0.087147    0.313384    0.787637    11.00000    0.09202    0.04305 =
         0.04460    0.00707   -0.01578   -0.02400
AFIX  23
H23A  2   -0.077840    0.276470    0.769499    11.00000   -1.20000
H23B  2   -0.141192    0.324060    0.789413    11.00000   -1.20000
AFIX   0
C24   1   -0.082565    0.441779    0.856602    11.00000    0.07274    0.04118 =
         0.03884    0.00678    0.01230   -0.01663
AFIX  23
H24A  2   -0.072513    0.475529    0.875628    11.00000   -1.20000
H24B  2   -0.135837    0.445429    0.852071    11.00000   -1.20000
AFIX   0
C25   1   -0.041122    0.232667    0.833271    11.00000    0.05133    0.04722 =
         0.03603   -0.00610   -0.01152   -0.01435
O9    4   -0.014899    0.196600    0.807395    11.00000    0.05473    0.06507 =
         0.04245    0.00112   -0.01005   -0.01227
N17   3   -0.070084    0.293899    0.826712    11.00000    0.05187    0.05282 =
         0.03655   -0.00669   -0.01453   -0.00995
N18   3   -0.046394    0.221816    0.873174    11.00000    0.05518    0.05181 =
         0.03398    0.00759   -0.00160   -0.02174
C26   1   -0.105419    0.320457    0.862100    11.00000    0.05102    0.04336 =
         0.04744    0.01424   -0.01537   -0.02452
AFIX  13
H26   2   -0.160434    0.326365    0.861095    11.00000   -1.20000
AFIX   0
C27   1   -0.090718    0.273275    0.894715    11.00000    0.04025    0.05872 =
         0.02809    0.01015    0.00216   -0.01309
AFIX  13
H27   2   -0.138740    0.256042    0.908946    11.00000   -1.20000
AFIX   0
N19   3   -0.049368    0.306845    0.920811    11.00000    0.05565    0.04462 =
         0.03910    0.00421   -0.00027   -0.01586
N20   3   -0.070599    0.379709    0.873786    11.00000    0.05116    0.03629 =
         0.05061   -0.00435   -0.00699   -0.00461
C28   1   -0.037385    0.374365    0.911120    11.00000    0.06361    0.02925 =
         0.03144   -0.00097    0.02244    0.00551
O10   4   -0.021243    0.414911    0.932582    11.00000    0.04113    0.02670 =
         0.03726    0.00128   -0.00054    0.00915
C29   1   -0.038966    0.157749    0.890409    11.00000    0.04106    0.04936 =
         0.03999   -0.00469   -0.00037   -0.01131
AFIX  23
H29A  2   -0.087018    0.145453    0.906155    11.00000   -1.20000
H29B  2   -0.028249    0.126176    0.868823    11.00000   -1.20000
AFIX   0
C30   1   -0.046048    0.285404    0.961224    11.00000    0.05294    0.05104 =
         0.03198    0.00353   -0.01668    0.01604
AFIX  23
H30A  2   -0.038821    0.323159    0.977893    11.00000   -1.20000
H30B  2   -0.094408    0.265001    0.971589    11.00000   -1.20000
AFIX   0
C31   1    0.075014    0.112112    0.908976    11.00000    0.02922    0.04538 =
         0.02822    0.00282    0.00201   -0.01509
O11   4    0.094189    0.083582    0.877636    11.00000    0.05293    0.05190 =
         0.03486   -0.00734   -0.00355    0.00416
N21   3    0.020462    0.155440    0.915629    11.00000    0.03688    0.03100 =
         0.04730   -0.00612    0.00756   -0.00213
N22   3    0.109892    0.104025    0.941981    11.00000    0.03660    0.03953 =
         0.04025    0.00381    0.00026   -0.00330
C32   1    0.005933    0.173501    0.955717    11.00000    0.02914    0.05928 =
         0.03909   -0.00186    0.00514   -0.01420
AFIX  13
H32   2   -0.043343    0.156104    0.968270    11.00000   -1.20000
AFIX   0
C33   1    0.074150    0.142623    0.975446    11.00000    0.04471    0.03981 =
         0.03541    0.00906    0.01095   -0.00338
AFIX  13
H33   2    0.056873    0.115655    0.999362    11.00000   -1.20000
AFIX   0
N23   3    0.116753    0.198092    0.984837    11.00000    0.03205    0.04279 =
         0.03359    0.00202   -0.00283    0.00121
N24   3    0.013462    0.240497    0.964206    11.00000    0.04841    0.03271 =
         0.04449   -0.00821    0.00426   -0.00166
C34   1    0.077368    0.253603    0.981520    11.00000    0.04924    0.04158 =
         0.03536    0.00055    0.00303   -0.01331
O12   4    0.097015    0.307243    0.991057    11.00000    0.04855    0.04498 =
         0.05468   -0.00978   -0.00545   -0.00623
C35   1    0.164062    0.056117    0.947653    11.00000    0.05977    0.04361 =
         0.05662   -0.00802   -0.00855   -0.00889
AFIX  23
H35A  2    0.163871    0.023860    0.926416    11.00000   -1.20000
H35B  2    0.148519    0.033864    0.973238    11.00000   -1.20000
AFIX   0
C36   1    0.172565    0.193572    1.012363    11.00000    0.02822    0.07016 =
         0.02810    0.00345    0.00651   -0.01916
AFIX  23
H36A  2    0.178638    0.235672    1.024982    11.00000   -1.20000
H36B  2    0.157060    0.161303    1.033401    11.00000   -1.20000
AFIX   0
C37   1    0.296530    0.058241    0.920402    11.00000    0.04138    0.02858 =
         0.03271    0.01764   -0.00414   -0.00302
O13   4    0.290294    0.027861    0.890864    11.00000    0.05571    0.03771 =
         0.03471   -0.00191   -0.00345    0.00497
N25   3    0.240784    0.079487    0.947692    11.00000    0.03729    0.05549 =
         0.04322   -0.00637    0.00889   -0.00444
N26   3    0.363617    0.080289    0.931567    11.00000    0.04120    0.04077 =
         0.03250    0.00892   -0.00154    0.01042
C38   1    0.264555    0.105508    0.981832    11.00000    0.02822    0.07016 =
         0.02810    0.00345    0.00651   -0.01916
AFIX  13
H38   2    0.250764    0.076987    1.005477    11.00000   -1.20000
AFIX   0
C39   1    0.354110    0.110028    0.970641    11.00000    0.04640    0.05739 =
         0.03064    0.00415   -0.01594    0.02003
AFIX  13
H39   2    0.381766    0.086353    0.990106    11.00000   -1.20000
AFIX   0
N27   3    0.367830    0.177253    0.970545    11.00000    0.02037    0.05247 =
         0.07274    0.01107   -0.02131   -0.02538
N28   3    0.239673    0.175078    0.990280    11.00000    0.02822    0.07016 =
         0.02810    0.00345    0.00651   -0.01916
C40   1    0.307541    0.213701    0.984212    11.00000    0.02842    0.05658 =
         0.03889   -0.01321   -0.00765    0.00647
O14   4    0.308142    0.269256    0.992092    11.00000    0.03718    0.06331 =
         0.05747   -0.02249    0.00215   -0.01064
C41   1    0.435921    0.056385    0.913316    11.00000    0.05601    0.03626 =
         0.03956    0.00346    0.00173    0.00431
AFIX  23
H41A  2    0.463180    0.036708    0.934017    11.00000   -1.20000
H41B  2    0.427596    0.022559    0.894009    11.00000   -1.20000
AFIX   0
C42   1    0.444571    0.200274    0.970431    11.00000    0.03572    0.07117 =
         0.05193   -0.01251    0.01039   -0.01112
AFIX  23
H42A  2    0.442667    0.243499    0.982502    11.00000   -1.20000
H42B  2    0.470528    0.171317    0.987620    11.00000   -1.20000
AFIX   0
C43   1    0.499239    0.109790    0.852410    11.00000    0.03445    0.03633 =
         0.02832    0.00811   -0.00734    0.02906
O15   4    0.472623    0.075997    0.828781    11.00000    0.05912    0.04119 =
         0.04836    0.00652   -0.02249   -0.00452
N29   3    0.480583    0.106341    0.893587    11.00000    0.03401    0.03702 =
         0.04385   -0.00624    0.00016    0.01380
N30   3    0.553007    0.155522    0.843889    11.00000    0.04390    0.03722 =
         0.02992    0.01007   -0.00381    0.00136
C44   1    0.527228    0.147494    0.913847    11.00000    0.04320    0.04249 =
         0.03778    0.00964   -0.00946    0.00640
AFIX  13
H44   2    0.554426    0.122754    0.933053    11.00000   -1.20000
AFIX   0
C45   1    0.580482    0.178436    0.881895    11.00000    0.02975    0.01731 =
         0.04017    0.00073    0.00050    0.01490
AFIX  13
H45   2    0.633274    0.164305    0.883522    11.00000   -1.20000
AFIX   0
N31   3    0.572712    0.246659    0.886972    11.00000    0.05019    0.03994 =
         0.04131    0.01434   -0.01268    0.01261
N32   3    0.488687    0.204396    0.932515    11.00000    0.03735    0.03856 =
         0.04014    0.00163   -0.00669   -0.00342
C46   1    0.518405    0.260764    0.916517    11.00000    0.03228    0.04853 =
         0.03444   -0.00905   -0.01921    0.01348
O16   4    0.500866    0.315604    0.928954    11.00000    0.03763    0.05294 =
         0.05505   -0.00848   -0.01459   -0.00124
C47   1    0.595924    0.162196    0.804421    11.00000    0.05280    0.04677 =
         0.03616   -0.00156   -0.01380    0.01659
AFIX  23
H47A  2    0.649884    0.155694    0.806637    11.00000   -1.20000
H47B  2    0.579951    0.128323    0.786956    11.00000   -1.20000
AFIX   0
C48   1    0.622693    0.295993    0.867836    11.00000    0.04456    0.03968 =
         0.03879    0.01031   -0.01388    0.00117
AFIX  23
H48A  2    0.674966    0.280017    0.865823    11.00000   -1.20000
H48B  2    0.619348    0.334664    0.884746    11.00000   -1.20000
AFIX   0
C49   1    0.183773    0.556292    0.576616    11.00000    0.06487    0.03599 =
         0.03800   -0.00826    0.00783   -0.00708
O17   4    0.189041    0.524867    0.607436    11.00000    0.06026    0.05897 =
         0.04006    0.00522    0.00145   -0.00875
N33   3    0.118613    0.580618    0.566345    11.00000    0.03312    0.03623 =
         0.03584    0.00909    0.00075    0.00868
N34   3    0.240556    0.571661    0.547484    11.00000    0.04335    0.05018 =
         0.02960    0.01435    0.00364    0.00238
C50   1    0.129667    0.609810    0.525683    11.00000    0.05301    0.03517 =
         0.03542   -0.00359   -0.00072    0.00407
AFIX  13
H50   2    0.098310    0.588158    0.507334    11.00000   -1.20000
AFIX   0
C51   1    0.215602    0.599930    0.512696    11.00000    0.03492    0.06300 =
         0.03198   -0.01068    0.00050    0.00179
AFIX  13
H51   2    0.225964    0.572013    0.488846    11.00000   -1.20000
AFIX   0
N35   3    0.240115    0.666122    0.504929    11.00000    0.04335    0.05018 =
         0.02960    0.01435    0.00364    0.00238
N36   3    0.120749    0.680598    0.525040    11.00000    0.03848    0.03012 =
         0.04219    0.01190   -0.00169    0.01241
C52   1    0.182617    0.709426    0.508957    11.00000    0.04993    0.04130 =
         0.03425    0.00764    0.00350    0.01580
O18   4    0.189682    0.768353    0.500748    11.00000    0.04101    0.03317 =
         0.07255    0.02065    0.00361    0.00770
C53   1    0.314602    0.546383    0.548050    11.00000    0.04335    0.05018 =
         0.02960    0.01435    0.00364    0.00238
AFIX  23
H53A  2    0.329766    0.523472    0.522929    11.00000   -1.20000
H53B  2    0.313893    0.514689    0.570037    11.00000   -1.20000
AFIX   0
C54   1    0.305049    0.686863    0.482034    11.00000    0.04335    0.05018 =
         0.02960    0.01435    0.00364    0.00238
AFIX  23
H54A  2    0.297470    0.731139    0.472276    11.00000   -1.20000
H54B  2    0.315578    0.658644    0.458706    11.00000   -1.20000
AFIX   0
C55   1    0.403491    0.599300    0.586772    11.00000    0.03849    0.02970 =
         0.03060    0.00590    0.00359    0.01242
O19   4    0.385603    0.569468    0.618039    11.00000    0.05858    0.03078 =
         0.05479    0.01201   -0.00495    0.00339
N37   3    0.369372    0.595299    0.552885    11.00000    0.04335    0.05018 =
         0.02960    0.01435    0.00364    0.00238
N38   3    0.463447    0.640953    0.579436    11.00000    0.03938    0.04103 =
         0.03452    0.01089    0.00452    0.01070
C56   1    0.411835    0.628815    0.520079    11.00000    0.03542    0.05692 =
         0.03556   -0.00230    0.00381    0.01571
AFIX  13
H56   2    0.429189    0.598839    0.497990    11.00000   -1.20000
AFIX   0
C57   1    0.479514    0.659143    0.538169    11.00000    0.05033    0.02854 =
         0.04243    0.01540    0.02280    0.01486
AFIX  13
H57   2    0.528803    0.641859    0.525805    11.00000   -1.20000
AFIX   0
N39   3    0.471747    0.727327    0.530379    11.00000    0.04755    0.05082 =
         0.04397    0.00821    0.00622   -0.00124
N40   3    0.371852    0.686048    0.505443    11.00000    0.04335    0.05018 =
         0.02960    0.01435    0.00364    0.00238
C58   1    0.411652    0.741005    0.510215    11.00000    0.04248    0.05777 =
         0.02656    0.00921    0.01195    0.01442
O20   4    0.396564    0.794959    0.497044    11.00000    0.05346    0.04708 =
         0.07692    0.02117    0.01954    0.00258
C59   1    0.520183    0.642885    0.608143    11.00000    0.05540    0.04694 =
         0.05003    0.00569    0.00380    0.00600
AFIX  23
H59A  2    0.505544    0.612071    0.630136    11.00000   -1.20000
H59B  2    0.569677    0.629545    0.594600    11.00000   -1.20000
AFIX   0
C60   1    0.530505    0.774353    0.534881    11.00000    0.05632    0.04755 =
         0.03657    0.01649    0.00055    0.00481
AFIX  23
H60A  2    0.523809    0.812064    0.517637    11.00000   -1.20000
H60B  2    0.579899    0.754985    0.525690    11.00000   -1.20000
AFIX   0
C61   1    0.512241    0.715371    0.664668    11.00000    0.04822    0.03948 =
         0.04775    0.01819    0.00864    0.01009
O21   4    0.482360    0.677451    0.689415    11.00000    0.06834    0.04973 =
         0.05061    0.01613    0.00306    0.01310
N41   3    0.526009    0.705138    0.623662    11.00000    0.04636    0.04371 =
         0.03332    0.00820    0.00156    0.00369
N42   3    0.534943    0.775027    0.671847    11.00000    0.09063    0.03664 =
         0.03473    0.00079    0.01389   -0.00078
C62   1    0.567592    0.758429    0.603659    11.00000    0.06116    0.03877 =
         0.04489    0.01147    0.01640    0.00896
AFIX  13
H62   2    0.617967    0.743662    0.591186    11.00000   -1.20000
AFIX   0
C63   1    0.576043    0.805661    0.637139    11.00000    0.06116    0.03877 =
         0.04489    0.01147    0.01640    0.00896
AFIX  13
H63   2    0.629970    0.812328    0.640669    11.00000   -1.20000
AFIX   0
N43   3    0.541586    0.866323    0.622051    11.00000    0.06116    0.03877 =
         0.04489    0.01147    0.01640    0.00896
N44   3    0.530760    0.796240    0.575594    11.00000    0.06116    0.03877 =
         0.04489    0.01147    0.01640    0.00896
C64   1    0.522988    0.855598    0.587211    11.00000    0.06116    0.03877 =
         0.04489    0.01147    0.01640    0.00896
O22   4    0.491049    0.900847    0.567843    11.00000    0.06116    0.03877 =
         0.04489    0.01147    0.01640    0.00896
C65   1    0.547754    0.794497    0.711820    11.00000    0.11172    0.02886 =
         0.05141    0.01455    0.02189    0.00593
AFIX  23
H65A  2    0.537417    0.757394    0.730172    11.00000   -1.20000
H65B  2    0.601221    0.806333    0.711546    11.00000   -1.20000
AFIX   0
C66   1    0.547303    0.927347    0.639416    11.00000    0.08121    0.01142 =
         0.08775    0.02371    0.03588    0.01620
AFIX  23
H66A  2    0.534097    0.960790    0.620516    11.00000   -1.20000
H66B  2    0.600133    0.934510    0.643843    11.00000   -1.20000
AFIX   0
C67   1    0.457221    0.845249    0.760739    11.00000    0.07041    0.03052 =
         0.04805   -0.00297    0.00318   -0.00840
O23   4    0.439375    0.796022    0.780627    11.00000    0.08355    0.03083 =
         0.05996    0.00715    0.02408   -0.00111
N45   3    0.502087    0.847569    0.726440    11.00000    0.07276    0.03154 =
         0.04954    0.00935   -0.00195    0.01684
N46   3    0.437822    0.907808    0.772234    11.00000    0.05831    0.04350 =
         0.03720    0.00222    0.00412    0.00463
C68   1    0.521572    0.913065    0.714217    11.00000    0.03816    0.06971 =
         0.03490    0.01984   -0.00577   -0.00954
AFIX  13
H68   2    0.576185    0.921270    0.715206    11.00000   -1.20000
AFIX   0
C69   1    0.472961    0.954381    0.745226    11.00000    0.04817    0.04482 =
         0.05564   -0.00780   -0.01779    0.00728
AFIX  13
H69   2    0.503842    0.985594    0.758526    11.00000   -1.20000
AFIX   0
N47   3    0.420673    0.987422    0.720834    11.00000    0.05064    0.02708 =
         0.04363    0.00257   -0.00124    0.01778
N48   3    0.499346    0.935295    0.677067    11.00000    0.05601    0.02746 =
         0.04558    0.00557    0.00144    0.02154
C70   1    0.442184    0.980861    0.681667    11.00000    0.06548    0.01635 =
         0.04457   -0.00084   -0.01463    0.01589
O24   4    0.417408    1.007323    0.654154    11.00000    0.06368    0.04016 =
         0.04536   -0.00055   -0.00539    0.00908
C71   1    0.396770    0.923111    0.811632    11.00000    0.06936    0.04431 =
         0.03671   -0.00181   -0.01418    0.02039
AFIX  23
H71A  2    0.394884    0.884165    0.828740    11.00000   -1.20000
H71B  2    0.424664    0.956724    0.824208    11.00000   -1.20000
AFIX   0
C72   1    0.379374    1.044263    0.736420    11.00000    0.04679    0.02428 =
         0.04296    0.00230   -0.00517   -0.00053
AFIX  23
H72A  2    0.410990    1.068889    0.752865    11.00000   -1.20000
H72B  2    0.368900    1.072273    0.714014    11.00000   -1.20000
AFIX   0
C73   1    0.262102    0.911478    0.828448    11.00000    0.04588    0.04544 =
         0.02661   -0.00107   -0.00687    0.00393
O25   4    0.264371    0.855249    0.842368    11.00000    0.07788    0.04786 =
         0.06611    0.02539    0.00019   -0.00694
N49   3    0.323353    0.944676    0.809371    11.00000    0.05748    0.02356 =
         0.04739    0.00108   -0.00625    0.02234
N50   3    0.200606    0.949553    0.829120    11.00000    0.04772    0.03243 =
         0.03202    0.00015   -0.01199   -0.00010
C74   1    0.306578    1.010388    0.802490    11.00000    0.05687    0.02361 =
         0.02142    0.00563    0.00724    0.00200
AFIX  13
H74   2    0.336048    1.040430    0.817432    11.00000   -1.20000
AFIX   0
C75   1    0.221300    1.013646    0.816182    11.00000    0.05488    0.03460 =
         0.02435    0.00130   -0.00555   -0.00278
AFIX  13
H75   2    0.210287    1.044744    0.838411    11.00000   -1.20000
AFIX   0
N51   3    0.189116    1.036011    0.780958    11.00000    0.05527    0.02989 =
         0.02589    0.01166   -0.00900    0.00071
N52   3    0.310271    1.027944    0.759749    11.00000    0.05047    0.02917 =
         0.03227    0.00871    0.00787    0.00703
C76   1    0.241224    1.044438    0.748816    11.00000    0.05421    0.02598 =
         0.03975   -0.00357   -0.01647    0.01167
O26   4    0.231099    1.065829    0.716247    11.00000    0.07425    0.05059 =
         0.03461    0.01308   -0.01166   -0.00664
C77   1    0.130820    0.931416    0.850956    11.00000    0.05179    0.04594 =
         0.03009    0.01573   -0.00888   -0.00764
AFIX  23
H77A  2    0.116002    0.964590    0.871127    11.00000   -1.20000
H77B  2    0.137668    0.890411    0.865144    11.00000   -1.20000
AFIX   0
C78   1    0.114456    1.060886    0.782010    11.00000    0.03201    0.03288 =
         0.03056    0.00861   -0.00489   -0.00230
AFIX  23
H78A  2    0.112892    1.090826    0.759282    11.00000   -1.20000
H78B  2    0.102410    1.085937    0.806604    11.00000   -1.20000
AFIX   0
C79   1    0.041071    0.865755    0.820062    11.00000    0.05769    0.01038 =
         0.02522    0.01276   -0.00149    0.00464
O27   4    0.066550    0.813565    0.831051    11.00000    0.06779    0.04751 =
         0.04505   -0.00248   -0.00984   -0.00903
N53   3    0.069775    0.923462    0.826289    11.00000    0.05315    0.05293 =
         0.02450    0.00415   -0.00122   -0.01804
N54   3   -0.022151    0.870644    0.801814    11.00000    0.06794    0.03959 =
         0.03600    0.00151   -0.00445   -0.01557
C80   1   -0.040931    0.939283    0.798755    11.00000    0.04010    0.04004 =
         0.03308   -0.00212   -0.00490   -0.01365
AFIX  13
H80   2   -0.090342    0.948505    0.814662    11.00000   -1.20000
AFIX   0
C81   1    0.022708    0.976215    0.815628    11.00000    0.05651    0.01628 =
         0.03524    0.00873   -0.00598    0.00379
AFIX  13
H81   2    0.004528    1.004551    0.838426    11.00000   -1.20000
AFIX   0
N55   3   -0.039744    0.963876    0.759641    11.00000    0.06483    0.03176 =
         0.03705   -0.00072   -0.00527   -0.01161
N56   3    0.056726    1.011635    0.780551    11.00000    0.06073    0.05095 =
         0.02757    0.01187   -0.01025   -0.02309
C82   1    0.012607    1.008120    0.750791    11.00000    0.05264    0.02982 =
         0.03457   -0.00856   -0.00239   -0.00535
O28   4    0.025224    1.041135    0.719259    11.00000    0.05107    0.05805 =
         0.03347    0.00775   -0.01209   -0.01423
C83   1   -0.071582    0.817987    0.798994    11.00000    0.06830    0.04248 =
         0.03903    0.00938    0.00136   -0.02932
AFIX  23
H83A  2   -0.121569    0.828609    0.813097    11.00000   -1.20000
H83B  2   -0.052379    0.779811    0.812192    11.00000   -1.20000
AFIX   0
C84   1   -0.099506    0.954058    0.736891    11.00000    0.07379    0.02620 =
         0.04574   -0.01197   -0.00112   -0.01313
AFIX  23
H84A  2   -0.099626    0.990127    0.717647    11.00000   -1.20000
H84B  2   -0.147180    0.956191    0.754875    11.00000   -1.20000
AFIX   0
C85   1   -0.066242    0.739331    0.745456    11.00000    0.03947    0.04075 =
         0.02979    0.00419    0.00005   -0.00075
O29   4   -0.034197    0.696955    0.760918    11.00000    0.06236    0.03967 =
         0.04256    0.00971   -0.00675   -0.00925
N57   3   -0.079287    0.802447    0.757876    11.00000    0.06169    0.02607 =
         0.03494    0.00224   -0.01096   -0.00606
N58   3   -0.096942    0.734630    0.709158    11.00000    0.04409    0.04054 =
         0.04109   -0.00527   -0.00686   -0.00805
C86   1   -0.138105    0.790521    0.699962    11.00000    0.03166    0.03835 =
         0.03994    0.01126   -0.00831   -0.00551
AFIX  13
H86   2   -0.192157    0.780689    0.698354    11.00000   -1.20000
AFIX   0
C87   1   -0.127436    0.836910    0.735726    11.00000    0.04783    0.03432 =
         0.03470   -0.00541   -0.00628   -0.00388
AFIX  13
H87   2   -0.176613    0.845509    0.752027    11.00000   -1.20000
AFIX   0
N59   3   -0.104687    0.827357    0.666283    11.00000    0.05090    0.04181 =
         0.03097   -0.00597   -0.00723   -0.00502
N60   3   -0.098636    0.894501    0.715268    11.00000    0.03571    0.02980 =
         0.03841   -0.00381   -0.00148   -0.00708
C88   1   -0.091646    0.891565    0.674700    11.00000    0.02624    0.04647 =
         0.02923    0.00374   -0.00665   -0.00545
O30   4   -0.073154    0.932866    0.652530    11.00000    0.05473    0.04898 =
         0.04464   -0.00641   -0.01236   -0.01105
C89   1   -0.107021    0.673491    0.692146    11.00000    0.04892    0.04279 =
         0.03438    0.00692    0.00021   -0.00154
AFIX  23
H89A  2   -0.160941    0.666802    0.689955    11.00000   -1.20000
H89B  2   -0.090679    0.639309    0.709681    11.00000   -1.20000
AFIX   0
C90   1   -0.120226    0.810838    0.626897    11.00000    0.03945    0.06278 =
         0.03403   -0.00248   -0.00570   -0.00436
AFIX  23
H90A  2   -0.173896    0.799027    0.628241    11.00000   -1.20000
H90B  2   -0.112054    0.849550    0.609699    11.00000   -1.20000
AFIX   0
C91   1   -0.012775    0.619296    0.645328    11.00000    0.03779    0.04516 =
         0.02846    0.00508    0.00112   -0.00248
O31   4    0.014599    0.586507    0.668941    11.00000    0.04638    0.04250 =
         0.03842    0.00791   -0.00159   -0.00480
N61   3   -0.064058    0.668678    0.652897    11.00000    0.03293    0.04939 =
         0.03163   -0.00775    0.00387   -0.00391
N62   3    0.003296    0.613580    0.603938    11.00000    0.03848    0.04860 =
         0.03237   -0.00554   -0.00416   -0.00089
C92   1   -0.088747    0.694541    0.616959    11.00000    0.01491    0.03110 =
         0.02834    0.00687   -0.00361    0.00512
AFIX  13
H92   2   -0.142624    0.683268    0.615979    11.00000   -1.20000
AFIX   0
C93   1   -0.039200    0.660688    0.583337    11.00000    0.03733    0.05486 =
         0.02876    0.00037   -0.01094   -0.01450
AFIX  13
H93   2   -0.069810    0.639590    0.564418    11.00000   -1.20000
AFIX   0
N63   3    0.005525    0.712881    0.564739    11.00000    0.02992    0.04024 =
         0.03241    0.00491   -0.00377    0.00198
N64   3   -0.077427    0.760769    0.609089    11.00000    0.03919    0.05238 =
         0.03468   -0.01694    0.00363   -0.00616
C94   1   -0.017228    0.770763    0.580918    11.00000    0.04095    0.04101 =
         0.03325    0.00969   -0.02385    0.00378
O32   4    0.009973    0.822768    0.570952    11.00000    0.05497    0.04299 =
         0.04034    0.00872   -0.01114   -0.01523
C95   1    0.045920    0.561731    0.585053    11.00000    0.06036    0.02290 =
         0.04889    0.00172   -0.00474   -0.00212
AFIX  23
H95A  2    0.017368    0.542814    0.564857    11.00000   -1.20000
H95B  2    0.052081    0.527893    0.605108    11.00000   -1.20000
AFIX   0
C96   1    0.046472    0.709194    0.525203    11.00000    0.04081    0.06687 =
         0.03392    0.00900   -0.00528    0.00105
AFIX  23
H96A  2    0.051914    0.753063    0.513586    11.00000   -1.20000
H96B  2    0.017092    0.683298    0.508261    11.00000   -1.20000
AFIX   0
PT1   6    0.212177    0.598095    0.997777    11.00000    0.02594    0.04017 =
         0.04820   -0.00425    0.00077    0.00301
CL1   5    0.240088    0.668573    1.045641    11.00000    0.04864    0.05450 =
         0.05497   -0.01456    0.00368   -0.00894
N65   3    0.214066    0.515378    1.029103    11.00000    0.04439    0.05073 =
         0.03522    0.00621   -0.00185   -0.00587
C97   1    0.225026    0.510196    1.068801    11.00000    0.03452    0.08143 =
         0.03903   -0.00728   -0.01477   -0.00425
AFIX  43
H97   2    0.231702    0.547497    1.083929    11.00000   -1.20000
AFIX   0
C98   1    0.225983    0.450013    1.085625    11.00000    0.05192    0.08533 =
         0.05071   -0.00408   -0.01814   -0.01060
AFIX  43
H98   2    0.232928    0.446180    1.112820    11.00000   -1.20000
AFIX   0
C99   1    0.217668    0.397728    1.065537    11.00000    0.10277    0.06098 =
         0.06781    0.00824   -0.03034    0.00342
AFIX  43
H99   2    0.218586    0.357035    1.078452    11.00000   -1.20000
AFIX   0
C100  1    0.207332    0.400537    1.024952    11.00000    0.06497    0.04453 =
         0.03120    0.01947   -0.00262   -0.01981
AFIX  43
H100  2    0.203129    0.362780    1.009840    11.00000   -1.20000
AFIX   0
C101  1    0.203679    0.461831    1.008450    11.00000    0.02982    0.05653 =
         0.04789   -0.00466    0.00074    0.00055
C102  1    0.190690    0.474201    0.966897    11.00000    0.03619    0.02745 =
         0.04756    0.01299    0.00405   -0.00877
C103  1    0.180101    0.430001    0.937454    11.00000    0.03524    0.04681 =
         0.04734    0.00634   -0.00899   -0.00878
AFIX  43
H103  2    0.177970    0.385451    0.944035    11.00000   -1.20000
AFIX   0
C104  1    0.172584    0.448934    0.898903    11.00000    0.03296    0.07971 =
         0.07446    0.01578   -0.01959   -0.01833
C105  1    0.171625    0.516981    0.892413    11.00000    0.04627    0.03534 =
         0.04716    0.02124   -0.00836   -0.00967
AFIX  43
H105  2    0.163712    0.532622    0.866890    11.00000   -1.20000
AFIX   0
C106  1    0.181623    0.560992    0.921392    11.00000    0.03108    0.05061 =
         0.02977    0.01324   -0.00260    0.00266
N66   3    0.190553    0.535421    0.958515    11.00000    0.02219    0.05917 =
         0.05748    0.00300   -0.00097   -0.00046
C107  1    0.185170    0.629949    0.918562    11.00000    0.03610    0.04960 =
         0.06086   -0.00063   -0.00387   -0.01338
C108  1    0.172449    0.667472    0.886101    11.00000    0.06095    0.05772 =
         0.04941    0.01126   -0.01681   -0.00728
AFIX  43
H108  2    0.158842    0.647680    0.862927    11.00000   -1.20000
AFIX   0
C109  1    0.179342    0.731975    0.887344    11.00000    0.05710    0.08119 =
         0.09829    0.02810   -0.03987    0.01992
AFIX  43
H109  2    0.173499    0.755480    0.863798    11.00000   -1.20000
AFIX   0
C110  1    0.193649    0.765627    0.918753    11.00000    0.06354    0.07177 =
         0.08425    0.01242   -0.01015    0.00114
AFIX  43
H110  2    0.196228    0.811274    0.919034    11.00000   -1.20000
AFIX   0
C111  1    0.205313    0.723293    0.953849    11.00000    0.04946    0.02844 =
         0.08570   -0.00633   -0.00659    0.01138
AFIX  43
H111  2    0.215673    0.743007    0.977695    11.00000   -1.20000
AFIX   0
N67   3    0.201618    0.659329    0.952623    11.00000    0.03251    0.05069 =
         0.05241   -0.00336   -0.00262    0.01946
C112  1    0.165271    0.402060    0.867740    11.00000    0.02994    0.13123 =
         0.03254    0.02410    0.02328    0.00494
C113  1    0.187146    0.419868    0.827065    11.00000    0.04387    0.08998 =
         0.05097    0.01854   -0.01264    0.00028
AFIX  43
H113  2    0.203421    0.462590    0.820606    11.00000   -1.20000
AFIX   0
C114  1    0.184926    0.377786    0.798670    11.00000    0.05609    0.10132 =
         0.05407   -0.01329   -0.01832   -0.00500
AFIX  43
H114  2    0.199943    0.390427    0.771928    11.00000   -1.20000
AFIX   0
C115  1    0.161116    0.315466    0.807058    11.00000    0.02771    0.09398 =
         0.04573   -0.00794   -0.01073    0.00847
C116  1    0.136619    0.299211    0.845881    11.00000    0.04580    0.06904 =
         0.06564   -0.00107   -0.02775   -0.00121
AFIX  43
H116  2    0.117156    0.257286    0.851917    11.00000   -1.20000
AFIX   0
C117  1    0.139599    0.341037    0.875241    11.00000    0.04792    0.05805 =
         0.06234   -0.00512    0.00297   -0.01591
AFIX  43
H117  2    0.123530    0.327966    0.901797    11.00000   -1.20000
AFIX   0
C118  1    0.158630    0.265896    0.772791    11.00000    0.05598    0.14962 =
         0.09834   -0.06017   -0.02277    0.00264
AFIX 137
H11C  2    0.203467    0.238653    0.770957    11.00000   -1.50000
H11D  2    0.157162    0.289064    0.747636    11.00000   -1.50000
H11E  2    0.113705    0.238969    0.778348    11.00000   -1.50000
AFIX   0
PT2   6    0.395935    0.607042    0.955515    11.00000    0.02752    0.03691 =
         0.03204   -0.00651   -0.00328   -0.00078
CL2   5    0.425498    0.702578    0.983020    11.00000    0.06839    0.05029 =
         0.06103   -0.01665   -0.01806   -0.01320
N68   3    0.406706    0.547228    1.001450    11.00000    0.02615    0.02606 =
         0.04174    0.00450    0.00153    0.00633
C119  1    0.421481    0.563084    1.037796    11.00000    0.02118    0.07892 =
         0.03038   -0.00726   -0.00097   -0.00087
AFIX  43
H119  2    0.429614    0.606869    1.043831    11.00000   -1.20000
AFIX   0
C120  1    0.424949    0.516344    1.066439    11.00000    0.03412    0.08570 =
         0.03477   -0.00515    0.00065    0.00518
AFIX  43
H120  2    0.433499    0.528019    1.092474    11.00000   -1.20000
AFIX   0
C121  1    0.416078    0.453019    1.057417    11.00000    0.04738    0.07335 =
         0.02158    0.01999   -0.00401    0.02493
AFIX  43
H121  2    0.419319    0.421436    1.077537    11.00000   -1.20000
AFIX   0
C122  1    0.402740    0.433277    1.020648    11.00000    0.03520    0.05919 =
         0.05677    0.00099    0.01014    0.00472
AFIX  43
H122  2    0.396171    0.389224    1.014700    11.00000   -1.20000
AFIX   0
C123  1    0.399341    0.483239    0.991796    11.00000    0.03475    0.03001 =
         0.04007    0.00643   -0.00786    0.01244
C124  1    0.383753    0.471801    0.950203    11.00000    0.03186    0.03297 =
         0.04176   -0.00199    0.00483   -0.00592
C125  1    0.378402    0.412034    0.931893    11.00000    0.03881    0.01982 =
         0.05151    0.00495   -0.00508    0.00671
AFIX  43
H125  2    0.380341    0.372612    0.946123    11.00000   -1.20000
AFIX   0
C126  1    0.369960    0.413799    0.891060    11.00000    0.02125    0.04247 =
         0.05667   -0.00772   -0.00041    0.00790
C127  1    0.363901    0.472064    0.872019    11.00000    0.02813    0.03827 =
         0.04581   -0.00453    0.00140    0.01076
AFIX  43
H127  2    0.354691    0.472546    0.845075    11.00000   -1.20000
AFIX   0
C128  1    0.370668    0.528255    0.890536    11.00000    0.02274    0.03452 =
         0.02977   -0.00108   -0.00571    0.01065
N69   3    0.381063    0.526429    0.929964    11.00000    0.02904    0.02787 =
         0.03628    0.00357   -0.00204   -0.00213
C129  1    0.366332    0.594397    0.875975    11.00000    0.04697    0.04241 =
         0.03495   -0.00791   -0.00398    0.00992
C130  1    0.349447    0.609341    0.837989    11.00000    0.07329    0.02503 =
         0.03147    0.01133   -0.00982    0.02147
AFIX  43
H130  2    0.337928    0.576270    0.820596    11.00000   -1.20000
AFIX   0
C131  1    0.349742    0.670278    0.826603    11.00000    0.09497    0.06245 =
         0.03853   -0.01407    0.00838   -0.01835
AFIX  43
H131  2    0.342642    0.679564    0.799885    11.00000   -1.20000
AFIX   0
C132  1    0.360058    0.723015    0.851922    11.00000    0.11813    0.03519 =
         0.09164    0.01043   -0.00259    0.00450
AFIX  43
H132  2    0.356678    0.766481    0.843405    11.00000   -1.20000
AFIX   0
C133  1    0.375392    0.706670    0.889906    11.00000    0.06656    0.03180 =
         0.03457    0.00812    0.00744    0.00780
AFIX  43
H133  2    0.383922    0.739797    0.907899    11.00000   -1.20000
AFIX   0
N70   3    0.378397    0.643989    0.901766    11.00000    0.04341    0.02708 =
         0.03672   -0.00276    0.00433    0.00305
C134  1    0.365727    0.352820    0.870004    11.00000    0.04297    0.03048 =
         0.04921   -0.00281   -0.02991    0.01783
C135  1    0.387907    0.346771    0.831634    11.00000    0.05621    0.05552 =
         0.05898   -0.00647   -0.00736   -0.01043
AFIX  43
H135  2    0.412679    0.382907    0.818634    11.00000   -1.20000
AFIX   0
C136  1    0.379058    0.293355    0.808082    11.00000    0.07110    0.07059 =
         0.04669   -0.01356   -0.01091   -0.00898
AFIX  43
H136  2    0.394337    0.292965    0.780306    11.00000   -1.20000
AFIX   0
C137  1    0.343580    0.237114    0.830352    11.00000    0.06450    0.05506 =
         0.10177   -0.03292   -0.02800    0.01750
C138  1    0.322964    0.242939    0.869073    11.00000    0.07842    0.03890 =
         0.10637   -0.00854   -0.02707   -0.00732
AFIX  43
H138  2    0.300170    0.207133    0.883401    11.00000   -1.20000
AFIX   0
C139  1    0.333387    0.299418    0.889559    11.00000    0.07562    0.03623 =
         0.06306    0.00592   -0.01022   -0.00911
AFIX  43
H139  2    0.318031    0.301118    0.917300    11.00000   -1.20000
AFIX   0
C140  1    0.331275    0.174836    0.808231    11.00000    0.17043    0.08903 =
         0.13281   -0.08190   -0.04815    0.00033
AFIX 137
H14A  2    0.348063    0.138047    0.823107    11.00000   -1.50000
H14B  2    0.360090    0.176591    0.781807    11.00000   -1.50000
H14C  2    0.277804    0.170046    0.805636    11.00000   -1.50000
AFIX   0
PT3   6    0.104172    1.102904    0.546024    11.00000    0.02498    0.03182 =
         0.03000   -0.00043   -0.00561   -0.00336
CL3   5    0.082973    1.185327    0.503667    11.00000    0.05843    0.05874 =
         0.05726    0.01924   -0.02390   -0.00110
N71   3    0.098665    1.026151    0.509352    11.00000    0.01523    0.05067 =
         0.03940   -0.01313    0.01483   -0.01117
C141  1    0.087617    1.029179    0.471170    11.00000    0.03485    0.08908 =
         0.01967    0.00028    0.00294   -0.01526
AFIX  43
H141  2    0.081463    1.069605    0.458683    11.00000   -1.20000
AFIX   0
C142  1    0.085175    0.971065    0.449401    11.00000    0.03286    0.06871 =
         0.04357   -0.00350    0.00419   -0.02445
AFIX  43
H142  2    0.078350    0.971754    0.422113    11.00000   -1.20000
AFIX   0
C143  1    0.092859    0.915322    0.468820    11.00000    0.03544    0.08760 =
         0.03216   -0.01313    0.01055    0.00147
AFIX  43
H143  2    0.090005    0.876825    0.454230    11.00000   -1.20000
AFIX   0
C144  1    0.104958    0.908701    0.509516    11.00000    0.01813    0.04571 =
         0.06513   -0.01119    0.00621   -0.00910
AFIX  43
H144  2    0.110596    0.868558    0.522434    11.00000   -1.20000
AFIX   0
C145  1    0.107514    0.968801    0.528148    11.00000    0.01792    0.03862 =
         0.03826    0.00825    0.00675    0.00036
C146  1    0.116538    0.971118    0.571825    11.00000    0.02708    0.03719 =
         0.04451   -0.00357   -0.00013    0.00424
C147  1    0.121984    0.922178    0.599186    11.00000    0.04408    0.02550 =
         0.04570   -0.00362    0.00058   -0.00777
AFIX  43
H147  2    0.118541    0.878399    0.591823    11.00000   -1.20000
AFIX   0
C148  1    0.132535    0.938305    0.637445    11.00000    0.04119    0.05079 =
         0.03845    0.01341    0.01019   -0.00625
C149  1    0.135678    1.000633    0.648111    11.00000    0.05092    0.03855 =
         0.04038   -0.00173   -0.00528    0.00586
AFIX  43
H149  2    0.142898    1.011175    0.674522    11.00000   -1.20000
AFIX   0
C150  1    0.128272    1.049999    0.620152    11.00000    0.04385    0.02752 =
         0.03008    0.01767   -0.00246    0.00650
N72   3    0.120590    1.032207    0.582445    11.00000    0.02561    0.02784 =
         0.03894    0.00191   -0.00396   -0.00564
C151  1    0.123983    1.116030    0.627590    11.00000    0.03302    0.06230 =
         0.02561   -0.00770   -0.00446   -0.01343
C152  1    0.128560    1.147827    0.662479    11.00000    0.09899    0.06927 =
         0.03429   -0.00873   -0.01335   -0.01472
AFIX  43
H152  2    0.134249    1.123847    0.685869    11.00000   -1.20000
AFIX   0
C153  1    0.125022    1.213880    0.664017    11.00000    0.07728    0.05897 =
         0.05885   -0.02676   -0.02919   -0.00050
AFIX  43
H153  2    0.132927    1.235223    0.687754    11.00000   -1.20000
AFIX   0
C154  1    0.110998    1.247237    0.633368    11.00000    0.06956    0.04593 =
         0.06113   -0.02419   -0.00683    0.00202
AFIX  43
H154  2    0.104108    1.292463    0.635395    11.00000   -1.20000
AFIX   0
C155  1    0.106122    1.217401    0.598167    11.00000    0.04220    0.01948 =
         0.09431   -0.00959   -0.03487    0.01197
AFIX  43
H155  2    0.098434    1.243063    0.575728    11.00000   -1.20000
AFIX   0
N73   3    0.111535    1.155457    0.594012    11.00000    0.02682    0.03311 =
         0.03220   -0.00024   -0.00550   -0.00008
C156  1    0.134819    0.886154    0.668056    11.00000    0.04544    0.05121 =
         0.02491   -0.00864    0.00360    0.00028
C157  1    0.175227    0.896674    0.700227    11.00000    0.08773    0.04387 =
         0.04550    0.01818   -0.02487   -0.01600
AFIX  43
H157  2    0.200073    0.936574    0.702483    11.00000   -1.20000
AFIX   0
C158  1    0.179076    0.847814    0.729431    11.00000    0.12024    0.08903 =
         0.04623   -0.00286   -0.03674   -0.00433
AFIX  43
H158  2    0.204704    0.856375    0.751672    11.00000   -1.20000
AFIX   0
C159  1    0.145111    0.785601    0.726188    11.00000    0.06461    0.03944 =
         0.07677    0.02817    0.03331    0.00654
C160  1    0.109290    0.778681    0.692470    11.00000    0.05449    0.03333 =
         0.06214    0.02012   -0.01465   -0.00079
AFIX  43
H160  2    0.086357    0.738555    0.688262    11.00000   -1.20000
AFIX   0
C161  1    0.105409    0.827019    0.664919    11.00000    0.05349    0.05711 =
         0.04529    0.00555   -0.00565    0.00616
AFIX  43
H161  2    0.080620    0.818286    0.642406    11.00000   -1.20000
AFIX   0
C162  1    0.151935    0.733033    0.754597    11.00000    0.08353    0.04497 =
         0.06943    0.01836   -0.01500    0.04689
AFIX 137
H16A  2    0.103116    0.725263    0.770222    11.00000   -1.50000
H16B  2    0.188731    0.744789    0.772341    11.00000   -1.50000
H16C  2    0.168522    0.693901    0.740224    11.00000   -1.50000
AFIX   0
PT4   6    0.289504    1.096593    0.489616    11.00000    0.02557    0.03937 =
         0.06606    0.01312   -0.00012   -0.00353
CL4   5    0.274745    1.183303    0.448584    11.00000    0.05878    0.06359 =
         0.07152    0.02978   -0.00495    0.00709
N74   3    0.281615    1.026147    0.447631    11.00000    0.02188    0.05185 =
         0.04815    0.02615    0.01532    0.00680
C163  1    0.267840    1.039040    0.410595    11.00000    0.05283    0.08598 =
         0.04328    0.01769    0.00468   -0.00478
AFIX  43
H163  2    0.259784    1.081898    0.402105    11.00000   -1.20000
AFIX   0
C164  1    0.265654    0.986396    0.384328    11.00000    0.05911    0.14855 =
         0.04369    0.00888    0.01238   -0.02969
AFIX  43
H164  2    0.259127    0.993900    0.357339    11.00000   -1.20000
AFIX   0
C165  1    0.273180    0.923285    0.398439    11.00000    0.06243    0.07782 =
         0.04082    0.02242   -0.00972   -0.00649
AFIX  43
H165  2    0.267638    0.887600    0.381778    11.00000   -1.20000
AFIX   0
C166  1    0.289147    0.913583    0.437856    11.00000    0.04245    0.06341 =
         0.03681    0.00038   -0.00062   -0.00214
AFIX  43
H166  2    0.300306    0.872211    0.447726    11.00000   -1.20000
AFIX   0
C167  1    0.287534    0.967835    0.461102    11.00000    0.03917    0.08034 =
         0.03977    0.01315    0.00184   -0.01298
C168  1    0.300124    0.964349    0.504442    11.00000    0.03022    0.02309 =
         0.06576    0.00670   -0.00321    0.00785
C169  1    0.304605    0.909818    0.526900    11.00000    0.02890    0.03467 =
         0.04060    0.00262   -0.00366   -0.00327
AFIX  43
H169  2    0.302947    0.868541    0.515268    11.00000   -1.20000
AFIX   0
C170  1    0.311444    0.915554    0.565989    11.00000    0.03427    0.03286 =
         0.04348    0.01357   -0.00919    0.01551
C171  1    0.316861    0.972454    0.584677    11.00000    0.03754    0.02862 =
         0.06592    0.00074   -0.02093   -0.00652
AFIX  43
H171  2    0.324047    0.975717    0.611825    11.00000   -1.20000
AFIX   0
C172  1    0.310335    1.029687    0.558066    11.00000    0.03131    0.03861 =
         0.07573   -0.00884   -0.00397   -0.00802
N75   3    0.302010    1.022814    0.521084    11.00000    0.03240    0.05091 =
         0.04805    0.00819    0.00355   -0.00984
C173  1    0.310850    1.097427    0.570304    11.00000    0.02646    0.07544 =
         0.07174    0.00576   -0.01790   -0.00159
C174  1    0.316915    1.118587    0.608978    11.00000    0.07091    0.06368 =
         0.06248   -0.00919   -0.00936   -0.01080
AFIX  43
H174  2    0.324744    1.089040    0.629582    11.00000   -1.20000
AFIX   0
C175  1    0.311007    1.184634    0.615998    11.00000    0.06771    0.10411 =
         0.06392   -0.02748   -0.01023   -0.01281
AFIX  43
H175  2    0.315051    1.200238    0.641838    11.00000   -1.20000
AFIX   0
C176  1    0.299202    1.228472    0.585601    11.00000    0.07410    0.11455 =
         0.10295   -0.05757   -0.00781   -0.01351
AFIX  43
H176  2    0.293617    1.273296    0.590330    11.00000   -1.20000
AFIX   0
C177  1    0.296206    1.203110    0.548932    11.00000    0.04139    0.04927 =
         0.11182    0.02091    0.01272   -0.01284
AFIX  43
H177  2    0.290504    1.232334    0.527836    11.00000   -1.20000
AFIX   0
N76   3    0.300539    1.141878    0.540452    11.00000    0.03368    0.04212 =
         0.07268    0.01240   -0.00665    0.01403
C178  1    0.309295    0.855053    0.594069    11.00000    0.06267    0.03304 =
         0.03726    0.01329    0.00080    0.02730
C179  1    0.341346    0.854827    0.628856    11.00000    0.04357    0.05969 =
         0.05404    0.02426   -0.00289   -0.00185
AFIX  43
H179  2    0.367800    0.891813    0.635751    11.00000   -1.20000
AFIX   0
C180  1    0.335888    0.802813    0.653485    11.00000    0.08509    0.05085 =
         0.04000    0.01287   -0.00332    0.00044
AFIX  43
H180  2    0.356349    0.805614    0.677904    11.00000   -1.20000
AFIX   0
C181  1    0.301448    0.745116    0.644568    11.00000    0.06149    0.06339 =
         0.04256    0.01299    0.00578    0.02312
C182  1    0.268197    0.743806    0.608368    11.00000    0.08859    0.04772 =
         0.09522    0.01006    0.01630   -0.02380
AFIX  43
H182  2    0.241996    0.706602    0.601595    11.00000   -1.20000
AFIX   0
C183  1    0.274608    0.799092    0.582253    11.00000    0.07280    0.07027 =
         0.06151   -0.00630    0.00081   -0.01807
AFIX  43
H183  2    0.255630    0.797717    0.557376    11.00000   -1.20000
AFIX   0
C184  1    0.293593    0.687519    0.671957    11.00000    0.11831    0.05030 =
         0.08963    0.02369    0.02044    0.02062
AFIX 137
H18C  2    0.253333    0.659669    0.664912    11.00000   -1.50000
H18D  2    0.281428    0.701876    0.699382    11.00000   -1.50000
H18E  2    0.340902    0.663506    0.669412    11.00000   -1.50000
AFIX   0
HKLF 4

REM  e4624b_a.res in P-1
REM R1 =  0.1011 for   39282 Fo > 4sig(Fo)  and  0.1145 for all   47500 data
REM   2633 parameters refined using     10 restraints

END

WGHT      0.0584    353.4611

REM Highest difference peak  3.504,  deepest hole -4.534,  1-sigma level  0.203
Q1    1   0.3963  0.5601  0.9588  11.00000  0.05    3.50
Q2    1   0.2841  1.0940  0.5154  11.00000  0.05    3.49
Q3    1   0.2067  0.2002  0.9918  11.00000  0.05    3.14
Q4    1   0.2142  0.5771  1.0228  11.00000  0.05    2.78
Q5    1   0.5215  0.9194  0.5429  11.00000  0.05    2.19
Q6    1   0.2843  0.7160  0.4829  11.00000  0.05    2.13
Q7    1   0.7222  0.8946  0.6919  11.00000  0.05    2.10
Q8    1   0.2952  1.1425  0.4913  11.00000  0.05    1.91
Q9    1   0.3192  0.6985  0.4513  11.00000  0.05    1.86
Q10   1   0.5801  0.2121  0.9294  11.00000  0.05    1.80
Q11   1   0.2108  0.6455  0.9991  11.00000  0.05    1.76
Q12   1   0.2654  0.1753  0.9829  11.00000  0.05    1.76
Q13   1   0.4083  0.6749  1.0060  11.00000  0.05    1.64
Q14   1   0.3154  1.2998  0.6221  11.00000  0.05    1.59
Q15   1   0.1104  1.1470  0.5419  11.00000  0.05    1.58
Q16   1   0.0737  1.2102  0.5267  11.00000  0.05    1.54
Q17   1   0.2007  0.5510  0.9904  11.00000  0.05    1.42
Q18   1   0.1798  0.6036  1.0513  11.00000  0.05    1.34
Q19   1   0.2594  1.1537  0.4622  11.00000  0.05    1.31
Q20   1   0.3156  0.9076  0.6433  11.00000  0.05    1.30
;
_shelx_res_checksum              97243

_shelx_hkl_file                  
;
  -2   0   0   69.79    4.40
  -2   0   0   68.39    4.30
  -2   0   0   73.09    4.30
  -2   0   0   76.69    4.30
   2   0   0   58.19    4.40
   2   0   0   69.89    4.40
   2   0   0   65.49    4.30
  -3   0   0    5.40    0.70
  -3   0   0    5.80    0.50
  -3   0   0    6.10    0.60
  -3   0   0    6.00    0.60
  -3   0   0    6.00    0.60
  -3   0   0    5.70    0.70
  -3   0   0    5.70    0.60
   3   0   0    5.70    0.70
   3   0   0    5.30    0.60
   3   0   0    5.60    0.60
   3   0   0    6.20    0.70
   3   0   0    6.40    0.60
  -4   0   0   10.70    1.10
  -4   0   0   10.40    0.90
  -4   0   0    9.10    1.00
  -4   0   0   10.80    0.80
  -4   0   0   10.40    0.90
  -4   0   0   12.20    1.00
  -4   0   0   10.70    0.90
   4   0   0   10.40    0.90
   4   0   0   10.10    1.10
   4   0   0    9.70    1.10
   4   0   0   11.60    1.00
   4   0   0    9.70    0.80
  -5   0   0   58.79    4.30
  -5   0   0   56.69    4.00
  -5   0   0   58.09    4.00
  -5   0   0   65.59    4.10
  -5   0   0   61.99    4.30
  -5   0   0   60.39    4.10
  -5   0   0   58.69    4.00
   5   0   0   58.19    4.30
   5   0   0   52.79    4.00
   5   0   0   62.59    4.10
   5   0   0   64.59    4.30
  -6   0   0  278.07   18.50
  -6   0   0  273.57   18.20
  -6   0   0  297.67   18.30
  -6   0   0  273.77   18.50
  -6   0   0  319.57   18.40
  -6   0   0  291.77   18.20
  -6   0   0  290.17   18.20
   6   0   0  310.97   18.60
   6   0   0  292.37   18.50
   6   0   0  289.87   18.20
   6   0   0  302.97   18.30
  -7   0   0    0.00    0.60
  -7   0   0    0.00    0.60
  -7   0   0   -0.20    0.80
  -7   0   0    0.20    0.50
  -7   0   0    0.20    0.60
  -7   0   0    0.60    0.70
  -7   0   0    0.60    0.50
   7   0   0    0.30    0.80
   7   0   0    0.40    0.80
   7   0   0    0.60    0.50
   7   0   0    0.60    0.60
  -8   0   0    4.70    0.90
  -8   0   0    4.10    1.10
  -8   0   0    6.10    1.30
  -8   0   0    3.50    0.70
  -8   0   0    2.80    0.90
  -8   0   0    5.50    0.90
   8   0   0    3.80    0.90
   8   0   0    5.90    1.40
   8   0   0    4.30    0.80
   8   0   0    5.20    1.20
  -9   0   0    1.90    0.70
  -9   0   0    2.20    1.00
  -9   0   0    2.00    0.80
  -9   0   0    1.10    0.90
  -9   0   0    2.80    1.20
  -9   0   0    3.20    1.00
   9   0   0    1.60    0.90
   9   0   0    2.30    0.70
   9   0   0    2.10    1.10
 -10   0   0 1264.67   73.79
 -10   0   0 1148.69   73.69
 -10   0   0 1207.78   74.19
 -10   0   0 1238.88   73.59
 -10   0   0 1116.39   73.69
  10   0   0 1166.28   73.59
  10   0   0 1199.18   73.79
  10   0   0 1202.38   74.09
 -11   0   0   -1.50    1.10
 -11   0   0    3.10    1.10
 -11   0   0   -0.50    1.00
 -11   0   0    0.10    1.40
 -11   0   0   -0.80    0.80
  11   0   0   -1.00    1.10
  11   0   0    0.30    1.40
  11   0   0   -0.60    0.90
 -12   0   0  133.19    8.80
 -12   0   0  127.89    8.80
 -12   0   0  134.09    9.50
 -12   0   0  140.19    9.00
 -12   0   0  132.39    8.60
  12   0   0  125.39    8.70
  12   0   0  137.39    9.30
  12   0   0  133.09    8.90
 -13   0   0    0.80    0.80
 -13   0   0   -0.10    1.00
 -13   0   0   -0.10    1.20
 -13   0   0    0.30    1.20
 -13   0   0    1.70    1.50
  13   0   0    0.40    1.40
  13   0   0    0.30    1.20
  13   0   0   -0.20    1.00
 -14   0   0   -2.30    1.40
 -14   0   0   -0.30    1.40
 -14   0   0   -1.80    1.10
 -14   0   0   -1.10    1.30
 -14   0   0    0.80    0.90
  14   0   0   -2.50    1.00
  14   0   0   -2.10    1.30
  14   0   0    1.70    1.60
 -15   0   0   16.40    2.00
 -15   0   0   19.10    3.30
 -15   0   0   18.00    2.50
 -15   0   0   16.10    2.60
 -15   0   0   21.50    2.50
  15   0   0   17.30    2.20
  15   0   0   22.70    2.80
  15   0   0   15.80    2.90
 -16   0   0   51.29    4.30
 -16   0   0   50.79    4.70
 -16   0   0   51.89    4.40
 -16   0   0   51.79    5.20
 -16   0   0   52.59    3.90
  16   0   0   46.70    4.50
  16   0   0   45.10    4.90
  16   0   0   44.20    4.10
 -17   0   0    6.90    2.70
 -17   0   0    8.70    2.40
 -17   0   0    7.60    2.00
 -17   0   0   10.70    2.30
 -17   0   0    7.50    1.70
  17   0   0    7.90    2.30
  17   0   0    5.30    1.70
  17   0   0    7.00    2.50
 -18   0   0   23.80    2.90
 -18   0   0   28.70    3.70
 -18   0   0   31.40    4.00
 -18   0   0   39.20    3.80
  18   0   0   35.50    3.90
 -19   0   0    0.50    1.30
 -19   0   0   -0.60    2.00
 -19   0   0    0.30    2.30
 -19   0   0    0.60    2.00
  19   0   0   -2.60    2.00
 -20   0   0   18.40    3.50
 -20   0   0   19.80    3.30
 -20   0   0   17.00    3.10
  20   0   0   16.30    3.40
 -21   0   0   -0.90    2.30
 -21   0   0   -4.50    2.60
 -21   0   0    1.50    2.40
  21   0   0   -0.80    2.70
 -22   0   0    8.30    2.90
 -22   0   0    8.80    3.50
 -22   0   0    6.90    2.90
  22   0   0    8.70    3.20
 -23   0   0    1.50    2.60
 -23   0   0   -1.60    2.50
 -23   0   0    0.70    3.10
  23   0   0   -0.20    3.00
  23  -1   0   16.80    4.00
 -23   1   0   13.70    3.20
 -23   1   0   16.10    3.50
  22  -1   0   15.90    3.70
 -22   1   0   15.10    3.20
 -22   1   0   12.60    3.30
 -22   1   0   14.90    3.80
  21  -1   0   20.90    3.80
 -21   1   0   19.10    4.00
 -21   1   0   25.40    3.60
 -21   1   0   24.40    3.60
  20  -1   0   -3.10    2.30
 -20   1   0    1.30    2.10
 -20   1   0    1.90    2.20
 -20   1   0   -0.10    2.40
  19  -1   0    0.50    2.30
 -19   1   0   -1.40    1.80
 -19   1   0    0.80    2.00
 -19   1   0    1.50    2.30
  18  -1   0    0.90    2.00
 -18   1   0    1.80    1.80
 -18   1   0    1.40    2.10
 -18   1   0    1.60    1.30
 -18   1   0   -0.20    1.80
  17  -1   0   33.20    3.40
  17  -1   0   35.80    4.30
  17  -1   0   38.30    4.10
 -17   1   0   38.70    3.80
 -17   1   0   36.80    4.80
 -17   1   0   33.70    3.30
 -17   1   0   36.10    4.10
 -17   1   0   38.10    3.90
  16  -1   0   35.40    3.80
  16  -1   0   33.90    3.30
  16  -1   0   28.70    4.00
 -16   1   0   34.40    3.60
 -16   1   0   36.00    3.60
 -16   1   0   34.00    3.80
 -16   1   0   32.10    4.40
 -16   1   0   36.60    3.00
  15  -1   0   90.19    6.30
  15  -1   0   73.09    5.80
  15  -1   0   70.29    6.40
 -15   1   0   81.49    5.70
 -15   1   0   89.99    6.10
 -15   1   0   85.09    6.00
 -15   1   0   90.89    6.30
 -15   1   0   73.29    6.60
  14  -1   0   30.10    3.20
  14  -1   0   32.20    2.90
  14  -1   0   35.30    3.70
 -14   1   0   33.90    3.40
 -14   1   0   31.70    3.80
 -14   1   0   31.40    3.10
 -14   1   0   33.20    2.80
 -14   1   0   35.10    3.00
  13  -1   0   20.50    2.90
  13  -1   0   23.70    2.30
  13  -1   0   25.50    2.60
 -13   1   0   21.00    3.10
 -13   1   0   21.60    2.10
 -13   1   0   24.70    2.70
 -13   1   0   25.60    2.50
 -13   1   0   21.80    2.50
  12  -1   0   55.59    4.70
  12  -1   0   58.19    4.20
  12  -1   0   70.29    4.50
 -12   1   0   54.69    4.10
 -12   1   0   58.79    4.30
 -12   1   0   61.89    4.50
 -12   1   0   52.69    4.30
 -12   1   0   53.79    4.80
  11  -1   0  117.99    9.20
  11  -1   0  126.99    9.00
  11  -1   0  154.28    9.70
 -11   1   0  144.19    9.00
 -11   1   0  136.19    9.10
 -11   1   0  145.59    9.30
 -11   1   0  152.68    9.20
 -11   1   0  143.19    9.80
  10  -1   0   27.70    2.30
  10  -1   0   19.40    2.80
  10  -1   0   34.70    2.60
 -10   1   0   24.40    2.20
 -10   1   0   30.40    2.60
 -10   1   0   35.80    2.50
 -10   1   0   21.30    2.90
 -10   1   0   26.40    2.30
   9  -1   0   29.70    2.40
   9  -1   0   31.00    2.90
   9  -1   0   32.50    2.60
  -9   1   0   31.30    2.60
  -9   1   0   30.40    3.00
  -9   1   0   31.20    2.50
  -9   1   0   32.00    2.30
  -9   1   0   31.20    2.40
  -9   1   0   33.50    2.90
   8  -1   0   37.70    3.00
   8  -1   0   41.70    3.40
   8  -1   0   40.70    3.30
   8  -1   0   37.70    2.80
  -8   1   0   42.30    3.30
  -8   1   0   41.40    3.00
  -8   1   0   40.30    2.80
  -8   1   0   42.00    2.90
  -8   1   0   46.20    3.50
  -8   1   0   38.20    3.00
   7  -1   0  284.17   17.80
   7  -1   0  283.47   17.70
   7  -1   0  290.57   17.50
   7  -1   0  281.77   17.40
  -7   1   0  265.17   17.50
  -7   1   0  268.07   17.40
  -7   1   0  270.77   17.40
  -7   1   0  281.27   17.80
  -7   1   0  277.27   17.70
  -7   1   0  273.87   17.30
  -7   1   0  288.97   17.40
   6  -1   0 1065.99   66.09
   6  -1   0 1154.08   66.39
   6  -1   0 1083.29   66.19
   6  -1   0 1153.68   66.49
  -6   1   0 1036.30   66.19
  -6   1   0 1044.40   66.09
  -6   1   0 1051.29   66.39
  -6   1   0 1028.40   66.09
  -6   1   0 1089.19   66.39
  -6   1   0 1028.70   66.09
  -6   1   0 1069.59   66.09
   5  -1   0 4527.75  312.87
   5  -1   0 5250.17  312.77
   5  -1   0 5508.25  313.97
   5  -1   0 4839.02  313.07
   5  -1   0 5115.69  314.07
  -5   1   0 5398.86  313.07
  -5   1   0 4663.73  313.87
  -5   1   0 5314.67  313.07
  -5   1   0 5474.75  313.97
  -5   1   0 5275.77  313.17
  -5   1   0 4796.72  312.97
  -5   1   0 4892.71  313.27
   4  -1   0  738.33   45.70
   4  -1   0  755.72   45.60
   4  -1   0  807.72   45.80
   4  -1   0  655.63   45.50
   4  -1   0  780.12   45.50
  -4   1   0  754.62   45.50
  -4   1   0  714.63   45.60
  -4   1   0  787.72   45.80
  -4   1   0  788.72   45.60
  -4   1   0  686.43   45.50
  -4   1   0  734.13   45.50
  -4   1   0  668.93   45.70
   3  -1   0   40.00    2.50
   3  -1   0   40.10    2.60
   3  -1   0   38.70    2.70
   3  -1   0   38.10    2.50
   3  -1   0   37.40    2.70
  -3   1   0   40.20    2.70
  -3   1   0   41.20    2.60
  -3   1   0   42.00    2.60
  -3   1   0   35.60    2.50
  -3   1   0   40.30    2.50
  -3   1   0   39.70    2.70
  -3   1   0   39.40    2.50
   2  -1   0  188.48   11.00
   2  -1   0  173.58   11.00
   2  -1   0  182.78   10.90
  -2   1   0  176.88   11.10
  -2   1   0  153.68   11.10
  -2   1   0  184.18   11.00
  -2   1   0  174.88   10.90
  -2   1   0  183.08   11.00
  -1  -1   0   -0.50    0.10
  -2  -1   0  194.38   12.00
  -2  -1   0  197.98   11.90
  -2  -1   0  202.28   11.90
  -2  -1   0  202.68   12.00
   2   1   0  199.08   11.90
   2   1   0  172.98   12.00
   2   1   0  178.88   11.90
  -3  -1   0   40.10    2.70
  -3  -1   0   40.10    2.50
  -3  -1   0   34.90    2.50
  -3  -1   0   39.10    2.50
  -3  -1   0   36.80    2.60
  -3  -1   0   37.60    2.50
  -3  -1   0   35.40    2.50
   3   1   0   39.00    2.50
   3   1   0   39.60    2.70
   3   1   0   37.60    2.50
   3   1   0   36.70    2.60
   3   1   0   41.40    2.50
  -4  -1   0  576.24   37.80
  -4  -1   0  653.83   37.80
  -4  -1   0  561.34   37.70
  -4  -1   0  586.04   38.00
  -4  -1   0  688.73   37.80
  -4  -1   0  670.03   37.90
  -4  -1   0  577.24   38.00
   4   1   0  570.84   37.80
   4   1   0  556.44   37.80
   4   1   0  602.54   38.00
   4   1   0  673.73   37.90
   4   1   0  639.24   38.00
  -5  -1   0 4059.99  262.37
  -5  -1   0 3850.81  260.87
  -5  -1   0 4556.94  261.07
  -5  -1   0 4263.57  261.27
  -5  -1   0 4450.55  261.77
  -5  -1   0 4265.77  262.77
  -5  -1   0 4168.28  260.87
   5   1   0 4340.47  261.07
   5   1   0 4466.55  261.47
   5   1   0 4513.85  262.07
   5   1   0 3731.73  261.37
  -6  -1   0  848.72   51.49
  -6  -1   0  822.72   51.49
  -6  -1   0  811.22   51.39
  -6  -1   0  831.32   51.79
  -6  -1   0  870.71   51.49
  -6  -1   0  834.22   51.39
  -6  -1   0  783.92   51.69
   6   1   0  880.11   51.89
   6   1   0  870.51   51.49
   6   1   0  796.72   51.39
   6   1   0  825.42   51.69
  -7  -1   0  320.47   19.00
  -7  -1   0  307.47   19.10
  -7  -1   0  301.67   18.60
  -7  -1   0  286.67   18.60
  -7  -1   0  292.57   18.60
  -7  -1   0  282.27   18.70
  -7  -1   0  304.07   18.80
   7   1   0  285.47   19.10
   7   1   0  311.77   19.00
   7   1   0  286.47   18.60
   7   1   0  307.17   18.70
  -8  -1   0   24.90    2.50
  -8  -1   0   26.20    1.90
  -8  -1   0   24.60    2.40
  -8  -1   0   25.90    2.20
  -8  -1   0   25.50    2.00
  -8  -1   0   26.70    2.10
   8   1   0   24.80    2.00
   8   1   0   22.60    2.50
   8   1   0   21.20    2.40
   8   1   0   26.90    2.20
  -9  -1   0   32.80    2.40
  -9  -1   0   30.60    2.50
  -9  -1   0   29.50    2.60
  -9  -1   0   27.70    2.90
  -9  -1   0   29.20    2.30
   9   1   0   30.90    2.30
   9   1   0   26.80    2.80
   9   1   0   29.40    2.50
 -10  -1   0   71.79    5.30
 -10  -1   0   64.99    4.50
 -10  -1   0   65.49    4.80
 -10  -1   0   73.99    4.70
 -10  -1   0   60.29    4.60
  10   1   0   61.69    4.50
  10   1   0   57.59    4.70
  10   1   0   68.59    5.10
 -11  -1   0   66.19    4.60
 -11  -1   0   73.79    4.90
 -11  -1   0   61.99    4.40
 -11  -1   0   62.89    4.60
 -11  -1   0   54.39    5.10
  11   1   0   63.09    4.50
  11   1   0   73.99    4.80
  11   1   0   56.79    5.00
 -12  -1   0   87.69    5.90
 -12  -1   0   92.99    6.30
 -12  -1   0   79.89    6.00
 -12  -1   0   83.19    6.00
 -12  -1   0   91.89    6.80
  12   1   0   90.29    6.70
  12   1   0   85.59    5.90
  12   1   0   87.19    6.20
 -13  -1   0   45.90    3.70
 -13  -1   0   47.90    3.90
 -13  -1   0   49.50    3.50
 -13  -1   0   42.70    3.60
 -13  -1   0   48.70    4.50
  13   1   0   43.50    3.50
  13   1   0   50.49    4.30
  13   1   0   39.90    3.80
 -14  -1   0   29.50    2.80
 -14  -1   0   30.30    3.00
 -14  -1   0   26.50    3.70
 -14  -1   0   26.20    3.00
 -14  -1   0   26.20    2.50
  14   1   0   24.00    3.30
  14   1   0   27.10    3.00
  14   1   0   27.80    2.60
 -15  -1   0  124.69    8.60
 -15  -1   0  116.59    8.20
 -15  -1   0  126.09    8.50
 -15  -1   0  116.99    8.70
 -15  -1   0  131.09    9.40
  15   1   0  121.49    8.60
  15   1   0  130.09    9.20
  15   1   0  115.49    8.30
 -16  -1   0   32.90    4.40
 -16  -1   0   29.70    3.70
 -16  -1   0   32.40    3.50
 -16  -1   0   30.70    3.50
 -16  -1   0   29.80    2.90
  16   1   0   37.50    4.50
  16   1   0   29.80    3.60
  16   1   0   28.60    3.10
 -17  -1   0   25.80    3.10
 -17  -1   0   28.70    3.70
 -17  -1   0   28.00    2.70
 -17  -1   0   25.10    3.20
  17   1   0   27.60    3.40
  17   1   0   22.40    3.60
  17   1   0   24.80    2.70
 -18  -1   0    4.10    2.20
 -18  -1   0    1.60    1.40
 -18  -1   0    5.20    2.20
 -18  -1   0    5.10    2.00
  18   1   0    4.10    2.20
 -19  -1   0    1.30    2.00
 -19  -1   0    1.20    2.50
 -19  -1   0    0.90    1.40
 -19  -1   0    1.80    2.10
  19   1   0    0.40    2.20
 -20  -1   0    6.50    1.70
 -20  -1   0    3.40    2.40
 -20  -1   0    0.80    2.70
 -20  -1   0    2.40    2.30
  20   1   0    2.00    2.60
 -21  -1   0   12.70    3.70
 -21  -1   0   15.70    3.30
 -21  -1   0   19.90    3.30
  21   1   0   22.50    3.80
 -22  -1   0   21.40    4.10
 -22  -1   0   24.00    3.70
 -22  -1   0   22.30    3.70
  22   1   0   19.60    4.00
 -23  -1   0   16.40    4.00
 -23  -1   0   12.90    3.50
 -23  -1   0   13.80    3.40
  23   1   0   16.00    3.90
  23  -2   0    2.60    3.00
 -23   2   0   -0.30    2.50
 -23   2   0   -0.70    2.70
  22  -2   0    1.20    2.90
 -22   2   0   -0.60    2.50
 -22   2   0    3.50    2.70
  21  -2   0   21.70    3.80
 -21   2   0   21.40    3.90
 -21   2   0   18.90    3.40
 -21   2   0   20.90    3.40
  20  -2   0   -0.10    2.40
 -20   2   0   -0.30    2.10
 -20   2   0   -0.30    2.10
 -20   2   0    1.80    2.60
  19  -2   0    1.10    2.30
 -19   2   0   -2.60    2.00
 -19   2   0   -0.60    1.80
 -19   2   0   -0.90    1.80
  18  -2   0    6.90    2.30
  18  -2   0    8.00    2.70
 -18   2   0    6.10    2.40
 -18   2   0    2.10    2.00
 -18   2   0    6.70    2.10
  17  -2   0   76.99    6.70
  17  -2   0   76.09    5.70
  17  -2   0   84.89    6.30
 -17   2   0   72.59    6.00
 -17   2   0   79.69    6.90
 -17   2   0   80.39    6.30
 -17   2   0   76.29    6.10
 -17   2   0   72.89    5.50
  16  -2   0   24.90    3.60
  16  -2   0   25.00    2.60
  16  -2   0   19.10    2.90
 -16   2   0   23.50    2.40
 -16   2   0   20.90    2.80
 -16   2   0   25.80    3.00
 -16   2   0   32.30    4.20
 -16   2   0   25.50    3.20
  15  -2   0   16.80    2.40
  15  -2   0   11.40    2.50
  15  -2   0   11.00    1.80
 -15   2   0    9.00    2.50
 -15   2   0   14.30    1.70
 -15   2   0   15.20    2.40
 -15   2   0   14.40    2.20
 -15   2   0   15.40    2.20
  14  -2   0    5.30    1.40
  14  -2   0    5.90    1.60
  14  -2   0    7.40    2.00
 -14   2   0    5.60    2.00
 -14   2   0    4.50    1.40
 -14   2   0    4.60    1.10
 -14   2   0    4.00    1.60
 -14   2   0    4.40    1.50
  13  -2   0    3.00    1.50
  13  -2   0    2.60    1.30
  13  -2   0    3.40    1.10
 -13   2   0    3.80    1.40
 -13   2   0    4.30    1.70
 -13   2   0    6.20    1.30
 -13   2   0    2.70    1.00
 -13   2   0    2.00    1.30
  12  -2   0   31.40    2.90
  12  -2   0   34.70    3.30
  12  -2   0   31.80    2.70
 -12   2   0   35.30    2.60
 -12   2   0   27.80    2.80
 -12   2   0   29.10    2.90
 -12   2   0   30.80    3.40
 -12   2   0   34.20    2.80
  11  -2   0  288.77   18.70
  11  -2   0  296.77   18.40
  11  -2   0  293.17   18.20
 -11   2   0  300.47   18.40
 -11   2   0  296.17   18.30
 -11   2   0  280.37   18.80
 -11   2   0  280.77   18.10
 -11   2   0  277.77   18.20
  10  -2   0   34.70    3.40
  10  -2   0   41.30    2.90
  10  -2   0   41.30    3.10
 -10   2   0   38.90    3.00
 -10   2   0   42.30    3.10
 -10   2   0   33.50    3.40
 -10   2   0   38.80    3.00
 -10   2   0   39.80    2.80
   9  -2   0   87.19    6.00
   9  -2   0   88.59    6.20
   9  -2   0   98.79    6.50
   9  -2   0   95.19    6.60
  -9   2   0   88.89    6.20
  -9   2   0   92.69    6.00
  -9   2   0   95.39    6.10
  -9   2   0   93.69    6.50
  -9   2   0   84.69    6.00
  -9   2   0   93.69    6.50
   8  -2   0   20.80    2.10
   8  -2   0   21.40    1.90
   8  -2   0   22.80    1.70
   8  -2   0   22.60    2.30
  -8   2   0   19.10    1.80
  -8   2   0   20.60    1.80
  -8   2   0   21.20    2.10
  -8   2   0   18.90    1.80
  -8   2   0   21.20    1.70
  -8   2   0   20.00    2.20
   7  -2   0  314.47   19.90
   7  -2   0  288.37   19.70
   7  -2   0  328.57   19.50
   7  -2   0  348.57   19.60
  -7   2   0  310.17   19.50
  -7   2   0  318.37   19.50
  -7   2   0  330.17   19.60
  -7   2   0  312.37   19.40
  -7   2   0  297.57   19.80
  -7   2   0  289.27   19.80
  -7   2   0  307.77   19.50
   6  -2   0   77.19    5.00
   6  -2   0   71.29    4.70
   6  -2   0   68.99    4.80
   6  -2   0   79.29    5.10
  -6   2   0   75.39    4.80
  -6   2   0   68.39    4.70
  -6   2   0   68.79    4.80
  -6   2   0   77.89    5.00
  -6   2   0   72.49    4.70
  -6   2   0   70.09    4.70
  -6   2   0   76.79    5.10
   5  -2   0  298.47   18.90
   5  -2   0  310.07   19.20
   5  -2   0  303.17   19.00
   5  -2   0  333.17   19.10
   5  -2   0  298.37   18.90
  -5   2   0  303.97   18.90
  -5   2   0  318.97   18.90
  -5   2   0  325.47   19.20
  -5   2   0  279.47   19.00
  -5   2   0  287.37   18.90
  -5   2   0  305.97   18.90
  -5   2   0  292.57   19.10
   4  -2   0   61.99    4.10
   4  -2   0   59.49    3.90
   4  -2   0   61.39    4.00
   4  -2   0   61.19    3.90
   4  -2   0   64.19    3.80
  -4   2   0   58.19    3.90
  -4   2   0   62.79    4.00
  -4   2   0   59.59    3.90
  -4   2   0   58.59    4.10
  -4   2   0   55.39    3.90
  -4   2   0   57.29    3.80
  -4   2   0   61.99    3.90
   3  -2   0  119.99    7.50
   3  -2   0  120.29    7.60
   3  -2   0  113.29    7.50
   3  -2   0  118.39    7.50
   3  -2   0  127.39    7.60
  -3   2   0  118.09    7.50
  -3   2   0  120.49    7.50
  -3   2   0  117.69    7.50
  -3   2   0  114.49    7.50
  -3   2   0  127.79    7.60
  -3   2   0  121.49    7.60
   2  -2   0  315.97   19.10
   2  -2   0  322.27   19.20
   2  -2   0  313.77   19.10
   2  -2   0  309.37   19.20
  -2   2   0  297.87   19.10
  -2   2   0  318.57   19.20
  -2   2   0  316.07   19.20
  -2   2   0  294.67   19.10
  -2   2   0  314.97   19.10
  -2   2   0  301.77   19.10
   1  -2   0  691.43   46.90
  -1   2   0  768.52   46.90
  -1   2   0  827.32   46.90
  -1  -2   0  955.60   54.99
  -1  -2   0  784.42   54.79
  -1  -2   0  776.82   54.79
   1   2   0  962.50   54.79
   1   2   0  989.10   55.19
   1   2   0  881.31   54.79
  -2  -2   0  313.97   19.20
  -2  -2   0  281.37   19.30
  -2  -2   0  325.47   19.20
  -2  -2   0  317.87   19.20
  -2  -2   0  320.87   19.20
  -2  -2   0  314.07   19.20
   2   2   0  304.77   19.20
   2   2   0  323.77   19.20
   2   2   0  307.77   19.30
   2   2   0  292.87   19.30
   2   2   0  313.27   19.10
  -3  -2   0   88.09    5.90
  -3  -2   0   95.89    5.70
  -3  -2   0   96.09    5.70
  -3  -2   0   88.89    5.70
  -3  -2   0   94.29    5.70
  -3  -2   0   93.69    5.60
   3   2   0   88.59    5.60
   3   2   0   77.29    5.80
   3   2   0   87.19    5.70
   3   2   0   83.69    5.90
   3   2   0   93.79    5.70
  -4  -2   0   38.00    3.00
  -4  -2   0   37.70    2.70
  -4  -2   0   43.50    2.80
  -4  -2   0   43.50    2.80
  -4  -2   0   41.10    3.00
  -4  -2   0   44.70    2.90
  -4  -2   0   43.10    2.80
   4   2   0   40.90    3.00
   4   2   0   43.60    2.90
   4   2   0   41.10    2.80
   4   2   0   43.00    3.10
  -5  -2   0  124.19    8.10
  -5  -2   0  133.99    8.20
  -5  -2   0  137.89    8.10
  -5  -2   0  118.49    8.40
  -5  -2   0  133.19    8.10
  -5  -2   0  132.29    8.10
   5   2   0  148.39    8.20
   5   2   0  126.89    8.10
   5   2   0  116.59    8.40
   5   2   0  107.49    8.30
  -6  -2   0   36.70    2.70
  -6  -2   0   36.10    2.50
  -6  -2   0   36.30    2.50
  -6  -2   0   30.10    2.80
  -6  -2   0   38.70    2.60
  -6  -2   0   32.10    2.90
  -6  -2   0   41.70    2.60
   6   2   0   37.70    2.50
   6   2   0   38.80    2.70
   6   2   0   34.70    3.00
   6   2   0   31.60    2.80
  -7  -2   0  428.36   27.90
  -7  -2   0  454.15   28.00
  -7  -2   0  439.16   28.00
  -7  -2   0  408.46   28.30
  -7  -2   0  470.45   28.40
  -7  -2   0  449.56   27.90
  -7  -2   0  445.66   27.90
   7   2   0  434.36   28.00
   7   2   0  441.06   27.90
   7   2   0  480.75   28.30
   7   2   0  501.35   28.50
  -8  -2   0    6.70    1.30
  -8  -2   0   11.40    1.40
  -8  -2   0   10.20    1.30
  -8  -2   0   12.40    1.30
  -8  -2   0    9.90    1.10
  -8  -2   0    6.90    1.50
   8   2   0   10.00    1.10
   8   2   0   12.50    1.40
   8   2   0    8.90    1.60
   8   2   0    8.60    1.50
  -9  -2   0   62.59    4.40
  -9  -2   0   63.19    4.50
  -9  -2   0   62.59    4.60
  -9  -2   0   63.39    4.50
  -9  -2   0   66.19    5.00
   9   2   0   64.99    4.40
   9   2   0   65.69    4.90
   9   2   0   69.69    4.60
 -10  -2   0   48.60    3.50
 -10  -2   0   45.80    3.70
 -10  -2   0   49.99    4.20
 -10  -2   0   42.60    3.40
 -10  -2   0   53.29    3.60
  10   2   0   41.50    3.60
  10   2   0   47.40    3.50
  10   2   0   48.80    4.10
 -11  -2   0  358.06   21.70
 -11  -2   0  332.27   21.80
 -11  -2   0  340.57   22.40
 -11  -2   0  355.26   22.00
 -11  -2   0  352.46   21.80
  11   2   0  351.76   22.30
  11   2   0  339.37   21.90
  11   2   0  339.57   21.70
 -12  -2   0   35.00    2.70
 -12  -2   0   33.10    3.10
 -12  -2   0   32.10    3.60
 -12  -2   0   35.00    2.90
 -12  -2   0   31.90    2.90
  12   2   0   28.60    3.30
  12   2   0   33.50    3.00
  12   2   0   34.50    2.80
 -13  -2   0    1.90    1.20
 -13  -2   0    1.30    1.50
 -13  -2   0    0.80    1.20
 -13  -2   0    2.00    1.00
 -13  -2   0    3.10    1.40
  13   2   0    2.00    1.00
  13   2   0    2.80    1.40
  13   2   0    2.10    1.60
 -14  -2   0    2.90    1.90
 -14  -2   0    3.50    1.20
 -14  -2   0    0.70    1.50
 -14  -2   0    2.70    1.40
 -14  -2   0    6.50    1.60
  14   2   0    4.90    1.70
  14   2   0    0.80    1.70
  14   2   0    2.20    1.20
 -15  -2   0   28.80    3.40
 -15  -2   0   31.90    3.20
 -15  -2   0   30.20    4.00
 -15  -2   0   33.50    2.90
 -15  -2   0   33.50    3.30
  15   2   0   24.00    3.20
  15   2   0   26.40    2.90
  15   2   0   29.60    4.00
 -16  -2   0   10.10    2.10
 -16  -2   0    4.70    1.50
 -16  -2   0    5.90    2.60
 -16  -2   0    8.20    2.00
 -16  -2   0    9.10    2.40
  16   2   0    4.10    2.40
  16   2   0    9.60    1.90
  16   2   0   10.80    2.30
 -17  -2   0   80.29    6.50
 -17  -2   0   83.59    6.80
 -17  -2   0   81.49    6.00
 -17  -2   0   94.39    6.50
  17   2   0   84.09    6.20
  17   2   0   86.89    6.70
  17   2   0   79.39    7.70
 -18  -2   0   -0.10    1.80
 -18  -2   0    4.50    2.20
 -18  -2   0    1.40    1.40
 -18  -2   0   -0.70    1.80
  18   2   0    4.70    2.20
 -19  -2   0    0.10    2.00
 -19  -2   0   -3.10    1.90
 -19  -2   0   -1.30    2.30
 -19  -2   0    1.10    1.50
  19   2   0    0.70    2.30
 -20  -2   0   -1.90    2.10
 -20  -2   0   -2.80    2.60
 -20  -2   0    1.80    2.30
 -20  -2   0    2.60    1.50
  20   2   0   -2.50    2.40
 -21  -2   0   31.10    4.20
 -21  -2   0   30.60    3.40
 -21  -2   0   25.40    3.90
 -21  -2   0   31.20    4.70
  21   2   0   31.40    4.50
 -22  -2   0    2.50    2.70
 -22  -2   0    0.00    2.60
 -22  -2   0   -1.00    2.90
  22   2   0    2.70    3.10
 -23  -2   0   -0.60    2.70
 -23  -2   0   -2.80    2.50
 -23  -2   0    2.10    3.10
  23   2   0    0.30    3.00
  23  -3   0    1.00    2.90
 -23   3   0    2.40    2.70
 -23   3   0    4.40    2.80
  22  -3   0   60.69    6.30
 -22   3   0   60.29    5.80
 -22   3   0   58.89    5.80
  21  -3   0    0.50    2.70
 -21   3   0    4.20    2.40
 -21   3   0    2.10    2.30
  20  -3   0    2.50    2.60
 -20   3   0    9.80    2.50
 -20   3   0    6.00    2.80
 -20   3   0    7.80    2.50
  19  -3   0    0.40    2.10
 -19   3   0   -1.10    1.70
 -19   3   0   -0.90    2.10
 -19   3   0   -0.10    1.80
  18  -3   0    1.50    2.00
  18  -3   0    0.20    2.00
 -18   3   0   -0.30    1.90
 -18   3   0    2.80    1.80
 -18   3   0    0.30    1.80
  17  -3   0    5.30    1.60
  17  -3   0    7.60    2.40
  17  -3   0    4.90    2.10
 -17   3   0    5.20    2.50
 -17   3   0    6.00    2.30
 -17   3   0    6.50    2.00
 -17   3   0    6.10    1.90
  16  -3   0  107.89    7.40
  16  -3   0  108.09    7.80
  16  -3   0  104.19    8.20
 -16   3   0  102.79    7.90
 -16   3   0  117.69    7.70
 -16   3   0  112.59    7.60
 -16   3   0   97.89    8.40
  15  -3   0    6.20    1.90
  15  -3   0    9.30    1.60
  15  -3   0    7.60    2.20
 -15   3   0    7.70    2.40
 -15   3   0    5.60    1.70
 -15   3   0    9.00    1.90
 -15   3   0    5.80    1.90
  14  -3   0    9.50    2.20
  14  -3   0   11.50    1.60
  14  -3   0   14.10    2.00
 -14   3   0   14.60    2.20
 -14   3   0   11.50    2.40
 -14   3   0   11.10    1.40
 -14   3   0   11.50    1.80
 -14   3   0   13.20    2.00
  13  -3   0   17.80    2.60
  13  -3   0   18.30    2.20
  13  -3   0   15.90    1.80
 -13   3   0   18.70    2.30
 -13   3   0   15.90    2.00
 -13   3   0   16.10    2.60
 -13   3   0   17.80    1.80
 -13   3   0   15.20    2.10
  12  -3   0  143.09   10.10
  12  -3   0  145.79    9.50
  12  -3   0  152.58    9.80
 -12   3   0  149.19    9.60
 -12   3   0  155.88    9.80
 -12   3   0  139.89   10.20
 -12   3   0  143.99    9.70
 -12   3   0  149.79    9.50
  11  -3   0   50.59    3.30
  11  -3   0   40.90    3.80
  11  -3   0   45.70    3.50
 -11   3   0   43.50    3.30
 -11   3   0   46.00    3.50
 -11   3   0   49.40    3.60
 -11   3   0   39.90    3.20
 -11   3   0   39.50    3.90
  10  -3   0   31.80    3.30
  10  -3   0   40.90    2.90
  10  -3   0   48.90    3.20
 -10   3   0   40.80    3.00
 -10   3   0   34.30    3.40
 -10   3   0   32.00    3.30
 -10   3   0   39.40    2.80
 -10   3   0   44.60    3.20
 -10   3   0   42.10    3.10
   9  -3   0   19.30    2.40
   9  -3   0   15.40    1.50
   9  -3   0   14.10    1.70
   9  -3   0   17.40    2.00
  -9   3   0   16.60    1.80
  -9   3   0   17.20    1.70
  -9   3   0   17.40    1.80
  -9   3   0   18.50    2.30
  -9   3   0   17.40    1.50
  -9   3   0   16.30    2.00
   8  -3   0    6.10    0.90
   8  -3   0    6.80    1.40
   8  -3   0    5.60    1.20
   8  -3   0    6.80    1.10
  -8   3   0    6.70    0.80
  -8   3   0    5.20    1.00
  -8   3   0    7.40    1.40
  -8   3   0    6.60    1.30
  -8   3   0    7.20    1.10
  -8   3   0    6.10    0.90
   7  -3   0   28.80    2.30
   7  -3   0   24.70    1.90
   7  -3   0   27.50    2.40
   7  -3   0   24.80    2.00
  -7   3   0   24.20    2.00
  -7   3   0   27.40    2.40
  -7   3   0   24.40    1.90
  -7   3   0   27.70    1.90
  -7   3   0   25.90    2.20
  -7   3   0   23.20    1.80
  -7   3   0   23.60    2.00
   6  -3   0  331.67   20.60
   6  -3   0  329.97   20.50
   6  -3   0  341.27   20.90
   6  -3   0  326.77   20.50
   6  -3   0  340.97   20.80
  -6   3   0  325.67   20.60
  -6   3   0  334.97   20.90
  -6   3   0  342.17   20.50
  -6   3   0  305.77   20.60
  -6   3   0  356.56   20.80
  -6   3   0  320.47   20.60
  -6   3   0  323.07   20.60
   5  -3   0  104.89    6.90
   5  -3   0  103.99    6.60
   5  -3   0  102.49    6.80
   5  -3   0  108.79    6.70
   5  -3   0  110.09    6.60
  -5   3   0  101.39    6.60
  -5   3   0  104.29    6.70
  -5   3   0  108.29    6.60
  -5   3   0  102.99    6.90
  -5   3   0   93.59    6.80
  -5   3   0  108.59    6.70
   4  -3   0  270.07   17.40
   4  -3   0  300.57   17.30
   4  -3   0  270.17   17.40
   4  -3   0  268.47   17.20
   4  -3   0  274.07   17.20
  -4   3   0  299.67   17.20
  -4   3   0  280.07   17.20
  -4   3   0  267.87   17.30
  -4   3   0  278.17   17.40
  -4   3   0  286.47   17.30
  -4   3   0  269.57   17.40
  -3   3   0   17.90    1.50
  -3   3   0   20.90    1.60
  -3   3   0   25.80    1.50
   2  -3   0   36.90    2.30
   2  -3   0   32.30    2.30
   2  -3   0   40.30    2.30
   2  -3   0   34.10    2.40
  -2   3   0   33.70    2.30
  -2   3   0   35.50    2.40
  -2   3   0   37.60    2.30
  -2   3   0   35.30    2.30
  -2   3   0   39.50    2.30
   1  -3   0    5.20    0.50
   1  -3   0    6.10    0.40
   1  -3   0    5.70    0.40
   1  -3   0    5.50    0.40
  -1   3   0    5.70    0.40
  -1   3   0    5.10    0.40
  -1   3   0    5.10    0.40
  -1   3   0    5.10    0.40
   0  -3   0   -0.20    0.20
   0  -3   0   -0.40    0.10
   0  -3   0   -0.50    0.10
   0  -3   0   -0.40    0.20
   0   3   0   -0.40    0.10
   0   3   0   -0.10    0.20
   0   3   0   -0.40    0.20
   0   3   0   -0.50    0.20
  -1  -3   0   10.30    0.80
  -1  -3   0   10.90    0.90
  -1  -3   0   10.50    0.80
  -1  -3   0   10.40    0.80
  -1  -3   0   12.40    0.90
  -1  -3   0   11.90    0.80
  -1  -3   0   10.80    0.80
   1   3   0   11.80    0.80
   1   3   0   10.60    0.90
   1   3   0   10.80    0.80
   1   3   0   11.40    0.90
   1   3   0   11.20    0.90
  -2  -3   0   60.59    3.70
  -2  -3   0   56.79    3.90
  -2  -3   0   54.99    3.80
  -2  -3   0   59.19    3.70
  -2  -3   0   61.49    3.70
  -2  -3   0   59.79    3.90
  -2  -3   0   57.59    3.70
   2   3   0   58.79    3.70
   2   3   0   60.69    3.70
   2   3   0   60.99    3.90
   2   3   0   49.50    3.70
   2   3   0   61.89    3.90
  -3  -3   0   68.79    4.60
  -3  -3   0   70.29    4.60
  -3  -3   0   65.09    4.60
  -3  -3   0   78.29    4.80
  -3  -3   0   69.69    4.60
  -3  -3   0   77.09    4.80
  -3  -3   0   68.09    4.50
   3   3   0   71.79    4.60
   3   3   0   65.09    4.60
   3   3   0   68.59    4.60
   3   3   0   76.59    4.80
   3   3   0   79.89    4.80
  -4  -3   0  363.26   23.10
  -4  -3   0  374.06   23.10
  -4  -3   0  378.76   22.80
  -4  -3   0  375.06   22.80
  -4  -3   0  325.47   22.80
  -4  -3   0  381.96   22.90
  -4  -3   0  368.16   22.90
   4   3   0  362.46   23.10
   4   3   0  387.16   23.10
   4   3   0  382.86   22.80
   4   3   0  360.76   22.90
  -5  -3   0  126.59    8.00
  -5  -3   0  125.49    8.40
  -5  -3   0  127.19    8.10
  -5  -3   0  119.69    8.00
  -5  -3   0  120.89    8.10
  -5  -3   0  125.19    8.10
  -5  -3   0  123.79    8.30
   5   3   0  129.39    8.20
   5   3   0  138.19    8.50
   5   3   0  132.59    8.40
   5   3   0  129.59    8.10
  -6  -3   0  249.58   15.40
  -6  -3   0  250.27   15.40
  -6  -3   0  220.58   15.70
  -6  -3   0  249.18   15.40
  -6  -3   0  244.68   15.80
  -6  -3   0  262.07   15.60
  -6  -3   0  247.18   15.50
   6   3   0  249.97   15.80
   6   3   0  269.27   15.50
   6   3   0  232.68   15.40
   6   3   0  237.38   15.70
  -7  -3   0   19.30    1.70
  -7  -3   0   17.80    2.10
  -7  -3   0   20.10    1.80
  -7  -3   0   20.20    1.70
  -7  -3   0   20.20    2.00
  -7  -3   0   24.30    1.80
  -7  -3   0   17.80    1.60
   7   3   0   19.70    1.60
   7   3   0   16.00    2.00
   7   3   0   18.80    1.80
   7   3   0   22.80    2.20
  -8  -3   0    6.30    1.00
  -8  -3   0    7.20    1.60
  -8  -3   0    5.50    1.60
  -8  -3   0    5.10    1.10
  -8  -3   0    6.60    0.90
  -8  -3   0    5.20    1.00
   8   3   0    5.50    0.90
   8   3   0    7.10    1.20
   8   3   0    4.70    1.20
  -9  -3   0    8.00    1.20
  -9  -3   0    5.80    1.50
  -9  -3   0    9.10    1.30
  -9  -3   0    7.70    1.10
  -9  -3   0    7.90    1.30
   9   3   0    9.10    1.40
   9   3   0    8.30    1.10
   9   3   0    7.00    1.60
 -10  -3   0   84.29    6.00
 -10  -3   0   92.59    6.60
 -10  -3   0   87.29    6.20
 -10  -3   0   86.99    6.00
 -10  -3   0   91.69    5.90
  10   3   0   94.79    6.60
  10   3   0   87.99    5.90
  10   3   0   82.09    6.10
 -11  -3   0   66.19    4.90
 -11  -3   0   72.99    5.20
 -11  -3   0   63.19    5.50
 -11  -3   0   65.39    4.90
 -11  -3   0   70.79    4.80
  11   3   0   77.49    5.50
  11   3   0   69.99    5.10
  11   3   0   69.29    4.80
 -12  -3   0  194.18   12.30
 -12  -3   0  196.28   13.10
 -12  -3   0  176.78   12.30
 -12  -3   0  189.38   12.50
 -12  -3   0  200.58   12.20
  12   3   0  188.38   12.90
  12   3   0  193.58   12.40
  12   3   0  180.38   12.20
 -13  -3   0   24.40    2.70
 -13  -3   0   22.40    2.40
 -13  -3   0   24.30    2.30
 -13  -3   0   18.90    3.00
 -13  -3   0   21.20    2.60
  13   3   0   24.10    2.40
  13   3   0   23.70    2.60
  13   3   0   24.50    3.20
 -14  -3   0   27.50    2.40
 -14  -3   0   21.60    2.50
 -14  -3   0   16.40    3.00
 -14  -3   0   19.90    2.70
 -14  -3   0   20.20    2.50
  14   3   0   20.00    3.20
  14   3   0   18.10    2.50
  14   3   0   22.80    2.30
 -15  -3   0    8.90    1.90
 -15  -3   0    4.80    2.00
 -15  -3   0    5.00    2.30
 -15  -3   0    5.60    1.40
 -15  -3   0    5.40    1.70
  15   3   0    5.00    2.00
  15   3   0    6.20    2.40
  15   3   0    4.30    1.50
 -16  -3   0  125.89    8.80
 -16  -3   0  120.29    9.70
 -16  -3   0  135.89    9.20
 -16  -3   0  125.19    8.40
 -16  -3   0  119.49    8.80
  16   3   0  126.89    8.60
  16   3   0  119.29    9.00
  16   3   0  130.19    9.50
 -17  -3   0    2.40    2.10
 -17  -3   0    1.30    1.30
 -17  -3   0    0.60    1.80
 -17  -3   0    6.10    1.90
  17   3   0    1.90    1.50
  17   3   0    4.90    2.10
 -18  -3   0    3.80    2.00
 -18  -3   0    3.80    2.30
 -18  -3   0    1.40    2.00
 -18  -3   0    1.50    1.40
  18   3   0    1.90    2.10
 -19  -3   0   -1.60    2.20
 -19  -3   0    0.40    2.00
 -19  -3   0    1.40    1.50
 -19  -3   0   -0.40    2.10
  19   3   0   -1.50    2.20
 -20  -3   0   13.50    3.10
 -20  -3   0   11.10    2.90
 -20  -3   0   14.80    3.50
 -20  -3   0   15.80    2.40
  20   3   0   11.20    3.20
 -21  -3   0    2.70    3.10
 -21  -3   0   -0.50    2.40
 -21  -3   0    2.40    1.80
 -21  -3   0   -0.10    2.40
  21   3   0    0.20    2.70
 -22  -3   0   68.99    6.80
 -22  -3   0   68.19    7.20
 -22  -3   0   67.79    6.50
  22   3   0   65.99    6.90
 -23  -3   0    3.80    2.80
 -23  -3   0    4.70    2.90
  23   3   0    3.30    3.20
  22  -4   0   10.00    3.20
 -22   4   0    8.90    2.90
 -22   4   0    9.90    2.80
  21  -4   0   13.50    3.30
 -21   4   0   12.20    2.90
 -21   4   0    9.50    2.80
  20  -4   0   19.40    3.30
 -20   4   0   17.30    3.10
 -20   4   0   20.90    3.20
  19  -4   0    1.50    2.20
 -19   4   0    0.00    1.90
 -19   4   0   -1.80    1.90
  18  -4   0   34.90    4.50
  18  -4   0   38.90    4.10
 -18   4   0   37.90    3.80
 -18   4   0   37.90    4.40
 -18   4   0   46.20    6.70
 -18   4   0   38.40    4.00
  17  -4   0   54.29    4.40
  17  -4   0   59.49    5.50
  17  -4   0   58.49    5.00
 -17   4   0   58.69    4.70
 -17   4   0   58.89    5.10
 -17   4   0   54.29    5.60
 -17   4   0   48.10    4.70
  16  -4   0   35.80    3.20
  16  -4   0   43.90    3.90
  16  -4   0   32.90    4.10
 -16   4   0   29.90    3.50
 -16   4   0   34.20    3.40
 -16   4   0   28.70    4.10
 -16   4   0   43.10    4.00
  15  -4   0   21.70    3.20
  15  -4   0   25.30    2.60
  15  -4   0   28.00    3.10
 -15   4   0   27.10    2.80
 -15   4   0   25.10    3.00
 -15   4   0   29.00    3.70
 -15   4   0   23.20    2.80
  14  -4   0    7.90    2.00
  14  -4   0    5.60    1.30
  14  -4   0    3.60    1.50
 -14   4   0    5.70    1.50
 -14   4   0    7.90    2.10
 -14   4   0    4.20    1.70
 -14   4   0    7.50    1.70
  13  -4   0    1.70    1.30
  13  -4   0    1.90    1.40
  13  -4   0    1.50    1.00
 -13   4   0    1.70    1.50
 -13   4   0    3.10    1.40
 -13   4   0    0.00    1.20
 -13   4   0    1.40    1.10
  12  -4   0   46.70    4.00
  12  -4   0   45.30    3.40
  12  -4   0   44.90    3.60
 -12   4   0   45.90    3.60
 -12   4   0   40.70    3.50
 -12   4   0   46.70    3.70
 -12   4   0   46.80    4.10
  11  -4   0  112.19    7.60
  11  -4   0  115.99    7.40
  11  -4   0  113.19    7.90
 -11   4   0  115.09    7.70
 -11   4   0  107.49    8.00
 -11   4   0  111.19    7.60
 -11   4   0  116.79    7.50
  10  -4   0  240.18   16.50
  10  -4   0  262.17   16.20
  10  -4   0  253.87   16.10
 -10   4   0  251.47   16.60
 -10   4   0  256.47   16.10
 -10   4   0  271.97   16.30
 -10   4   0  246.58   16.50
 -10   4   0  264.77   16.20
   9  -4   0   27.20    2.40
   9  -4   0   28.60    2.60
   9  -4   0   26.80    2.20
   9  -4   0   32.10    2.90
  -9   4   0   31.30    2.80
  -9   4   0   27.30    2.30
  -9   4   0   26.20    2.30
  -9   4   0   28.00    2.40
  -9   4   0   31.90    2.70
   8  -4   0  153.48   10.40
   8  -4   0  165.28   10.60
   8  -4   0  158.88   10.10
   8  -4   0  170.08   10.20
  -8   4   0  160.08   10.10
  -8   4   0  153.98   10.40
  -8   4   0  164.58   10.20
  -8   4   0  152.08   10.20
  -8   4   0  156.48   10.50
   7  -4   0   38.00    2.80
   7  -4   0   44.80    2.90
  -7   4   0   39.70    2.90
   6  -4   0  194.38   11.30
   6  -4   0  166.78   11.00
   6  -4   0  156.08   11.10
   6  -4   0  185.98   11.00
   6  -4   0  189.98   11.40
  -6   4   0  187.48   11.40
  -6   4   0  163.68   11.10
  -6   4   0  166.78   11.00
  -6   4   0  179.38   11.30
  -6   4   0  191.08   11.00
  -6   4   0  160.78   11.10
   5  -4   0   71.49    4.50
   5  -4   0   72.89    4.70
   5  -4   0   71.79    4.70
   5  -4   0   68.09    4.50
   5  -4   0   69.19    4.50
  -5   4   0   67.79    4.70
  -5   4   0   69.99    4.50
  -5   4   0   74.99    4.70
  -5   4   0   68.69    4.50
  -5   4   0   66.89    4.50
  -5   4   0   67.29    4.50
   4  -4   0   27.90    1.90
   4  -4   0   30.50    2.10
   4  -4   0   31.40    1.90
   4  -4   0   25.70    1.90
   4  -4   0   30.50    2.10
  -4   4   0   25.90    1.90
  -4   4   0   27.10    1.90
  -4   4   0   32.00    2.10
  -4   4   0   26.00    1.90
  -4   4   0   25.10    1.90
  -4   4   0   31.20    2.10
   3  -4   0    3.00    0.50
   3  -4   0    3.00    0.50
   3  -4   0    3.10    0.40
   3  -4   0    3.80    0.40
  -3   4   0    3.40    0.40
  -3   4   0    4.10    0.40
  -3   4   0    3.40    0.50
  -3   4   0    2.80    0.40
  -3   4   0    2.90    0.40
  -3   4   0    2.60    0.50
   2  -4   0   75.29    4.90
   2  -4   0   85.19    5.00
   2  -4   0   86.59    4.90
   2  -4   0   77.19    4.90
  -2   4   0   73.49    4.90
  -2   4   0   75.99    4.90
  -2   4   0   71.29    4.90
  -2   4   0   75.09    4.90
  -2   4   0   79.89    4.90
  -2   4   0   79.89    4.90
  -2   4   0   82.79    4.90
   1  -4   0  227.48   13.60
   1  -4   0  219.08   13.50
   1  -4   0  220.78   13.60
   1  -4   0  212.78   13.60
   1  -4   0  230.68   13.50
  -1   4   0  206.48   13.50
  -1   4   0  228.78   13.50
  -1   4   0  215.88   13.60
  -1   4   0  225.28   13.60
  -1   4   0  210.38   13.60
   0  -4   0  456.65   26.40
   0  -4   0  420.36   26.40
   0  -4   0  411.86   26.40
   0  -4   0  420.86   26.40
   0   4   0  420.56   26.30
   0   4   0  421.56   26.40
   0   4   0  435.26   26.40
   0   4   0  438.46   26.40
  -1  -4   0  184.28   11.50
  -1  -4   0  189.38   11.40
  -1  -4   0  188.88   11.50
  -1  -4   0  175.38   11.50
  -1  -4   0  188.98   11.40
  -1  -4   0  191.28   11.40
  -1  -4   0  188.08   11.40
   1   4   0  175.18   11.50
   1   4   0  186.08   11.40
   1   4   0  180.78   11.40
   1   4   0  175.58   11.50
   1   4   0  186.58   11.40
  -2  -4   0   29.70    2.40
  -2  -4   0   34.10    2.20
  -2  -4   0   35.10    2.20
  -2  -4   0   34.80    2.30
  -2  -4   0   31.40    2.30
  -2  -4   0   29.60    2.40
  -2  -4   0   34.20    2.20
   2   4   0   39.00    2.30
   2   4   0   37.60    2.20
   2   4   0   31.50    2.40
   2   4   0   39.40    2.30
   2   4   0   30.70    2.40
  -3  -4   0    7.50    0.90
  -3  -4   0    7.10    0.80
  -3  -4   0    6.70    0.70
  -3  -4   0    6.60    0.70
  -3  -4   0    6.10    1.00
  -3  -4   0    8.80    0.70
  -3  -4   0    7.40    0.70
   3   4   0    6.40    1.00
   3   4   0    7.50    0.80
   3   4   0    7.40    1.00
   3   4   0    6.80    0.80
  -4  -4   0    6.00    1.00
  -4  -4   0   10.50    0.90
  -4  -4   0    6.70    0.80
  -4  -4   0    9.60    0.80
  -4  -4   0    9.80    1.00
  -4  -4   0    5.70    1.00
   4   4   0    6.70    1.10
   4   4   0    6.00    1.00
   4   4   0    9.00    0.90
  -5  -4   0   48.20    3.20
  -5  -4   0   47.80    3.20
  -5  -4   0   50.49    3.30
  -5  -4   0   49.70    3.40
  -5  -4   0   46.60    3.60
  -5  -4   0   52.59    3.30
  -5  -4   0   44.20    3.50
   5   4   0   47.00    3.30
   5   4   0   46.30    3.60
   5   4   0   41.90    3.50
   5   4   0   50.79    3.20
  -6  -4   0   67.49    4.40
  -6  -4   0   67.79    4.40
   6   4   0   65.59    4.40
   6   4   0   56.49    4.80
   6   4   0   73.79    4.60
  -7  -4   0  117.09    7.40
  -7  -4   0   99.99    7.10
  -7  -4   0   99.59    7.00
  -7  -4   0  113.49    7.50
  -7  -4   0  109.99    6.90
  -7  -4   0  103.39    7.00
   7   4   0  101.39    7.10
   7   4   0  105.19    6.90
   7   4   0  109.39    7.50
   7   4   0  117.39    7.40
  -8  -4   0  205.78   13.30
  -8  -4   0  204.68   13.10
  -8  -4   0  204.18   13.00
  -8  -4   0  207.18   13.10
  -8  -4   0  214.58   13.70
   8   4   0  216.08   13.50
   8   4   0  208.18   13.10
   8   4   0  193.68   13.20
  -9  -4   0   11.20    2.00
  -9  -4   0   13.40    1.40
  -9  -4   0   16.50    1.90
  -9  -4   0   16.00    1.70
  -9  -4   0   17.30    1.70
   9   4   0   16.20    1.60
   9   4   0   18.10    1.90
   9   4   0   14.30    2.10
 -10  -4   0  323.87   19.80
 -10  -4   0  336.17   19.90
 -10  -4   0  303.07   19.70
 -10  -4   0  336.27   19.60
 -10  -4   0  260.37   20.20
  10   4   0  298.57   20.20
  10   4   0  325.07   19.70
  10   4   0  322.17   19.90
 -11  -4   0   99.39    6.80
 -11  -4   0  102.79    6.60
 -11  -4   0   98.69    6.50
 -11  -4   0   96.59    6.70
 -11  -4   0   90.29    7.20
  11   4   0   91.19    7.10
  11   4   0   95.49    6.50
  11   4   0  102.99    6.80
 -12  -4   0   35.90    3.10
 -12  -4   0   36.50    2.90
 -12  -4   0   32.30    3.10
 -12  -4   0   34.50    3.70
 -12  -4   0   38.10    3.30
  12   4   0   41.70    3.00
  12   4   0   33.10    3.60
  12   4   0   31.50    3.20
 -13  -4   0    1.90    1.00
 -13  -4   0   -0.10    1.30
 -13  -4   0   -0.20    1.40
 -13  -4   0    0.50    1.10
 -13  -4   0    2.20    1.50
  13   4   0    3.30    1.80
  13   4   0    1.50    1.30
  13   4   0    1.60    1.00
 -14  -4   0    1.70    1.10
 -14  -4   0    1.20    1.30
 -14  -4   0    3.80    2.00
 -14  -4   0    1.90    1.40
 -14  -4   0    3.90    1.70
  14   4   0    1.30    1.50
  14   4   0    2.00    1.20
  14   4   0    3.30    1.90
 -15  -4   0   33.20    4.40
 -15  -4   0   35.90    3.50
 -15  -4   0   36.50    3.10
 -15  -4   0   33.10    3.70
 -15  -4   0   36.60    3.40
  15   4   0   28.40    3.00
  15   4   0   30.50    4.20
  15   4   0   30.60    3.50
 -16  -4   0   79.09    7.00
 -16  -4   0   79.49    6.30
 -16  -4   0   76.19    6.00
 -16  -4   0   76.89    5.60
 -16  -4   0   64.49    5.80
  16   4   0   82.09    6.80
  16   4   0   81.19    6.30
  16   4   0   78.39    5.80
 -17  -4   0   42.60    4.50
 -17  -4   0   51.59    5.10
 -17  -4   0   56.29    4.70
 -17  -4   0   44.70    4.00
  17   4   0   52.09    4.90
  17   4   0   48.90    4.20
 -18  -4   0   18.10    3.20
 -18  -4   0   28.90    3.00
 -18  -4   0   27.90    3.80
 -18  -4   0   34.80    3.60
  18   4   0   31.10    3.80
 -19  -4   0   -0.10    1.50
 -19  -4   0   -1.40    2.50
 -19  -4   0   -2.50    2.00
 -19  -4   0   -2.20    1.90
  19   4   0    2.40    2.40
 -20  -4   0   16.30    2.50
 -20  -4   0   16.80    3.20
 -20  -4   0   22.90    4.00
 -20  -4   0   12.90    3.00
  20   4   0   13.30    3.30
 -21  -4   0   10.70    3.50
 -21  -4   0   11.70    2.30
 -21  -4   0    8.80    3.00
 -21  -4   0    9.80    2.90
  21   4   0   16.00    3.60
 -22  -4   0   10.80    3.70
 -22  -4   0    8.40    3.10
 -22  -4   0    8.00    3.00
 -22  -4   0    5.80    2.40
  22   4   0    7.50    3.40
  22  -5   0    2.90    2.90
 -22   5   0    0.20    2.50
 -22   5   0   -1.00    2.40
  21  -5   0   47.20    4.90
 -21   5   0   36.60    4.60
 -21   5   0   47.30    4.70
  20  -5   0    2.60    2.50
 -20   5   0    2.50    2.10
 -20   5   0    3.80    2.20
  19  -5   0    1.30    2.20
 -19   5   0    1.30    1.90
 -19   5   0   -1.10    1.80
  18  -5   0    4.10    2.80
  18  -5   0    6.20    2.30
 -18   5   0    6.00    2.60
 -18   5   0    6.40    2.00
 -18   5   0    4.90    2.20
  17  -5   0   42.50    3.70
  17  -5   0   41.50    4.40
  17  -5   0   43.70    4.70
 -17   5   0   45.40    4.00
 -17   5   0   40.50    4.40
 -17   5   0   41.50    4.10
 -17   5   0   45.80    4.90
  16  -5   0    1.00    1.70
  16  -5   0    0.20    1.80
  16  -5   0    1.90    1.40
 -16   5   0    1.70    1.60
 -16   5   0   -1.80    1.70
 -16   5   0    1.90    1.70
 -16   5   0    0.60    2.00
  15  -5   0  161.48   10.30
  15  -5   0  149.19   10.70
  15  -5   0  144.89    9.90
 -15   5   0  162.78   10.30
 -15   5   0  149.99   10.10
 -15   5   0  155.48   10.40
 -15   5   0  141.59   10.80
  14  -5   0   16.70    2.60
  14  -5   0   14.40    2.20
  14  -5   0   17.20    1.90
 -14   5   0   14.80    2.30
 -14   5   0   10.40    2.00
 -14   5   0   16.10    2.80
 -14   5   0   18.10    2.10
  13  -5   0   34.00    3.40
  13  -5   0   31.30    3.10
  13  -5   0   32.20    2.80
 -13   5   0   37.50    3.70
 -13   5   0   30.50    3.10
 -13   5   0   34.50    2.90
 -13   5   0   38.40    3.20
  12  -5   0    6.80    1.50
  12  -5   0    7.60    1.20
  12  -5   0    5.50    1.60
 -12   5   0    5.20    1.70
 -12   5   0    6.30    1.20
 -12   5   0    4.40    1.30
 -12   5   0    5.90    1.40
  11  -5   0  131.29    8.40
  11  -5   0  141.19    8.70
  11  -5   0  131.89    9.00
 -11   5   0  127.99    8.50
 -11   5   0  123.09    9.00
 -11   5   0  126.79    8.60
 -11   5   0  123.49    9.30
 -11   5   0  135.19    8.70
  10  -5   0    5.80    1.00
  10  -5   0    4.40    1.30
  10  -5   0    6.60    1.20
 -10   5   0    3.00    1.20
 -10   5   0    4.50    1.40
 -10   5   0    6.40    1.10
 -10   5   0    4.60    1.20
 -10   5   0    5.60    1.20
   9  -5   0   27.20    2.20
   9  -5   0   27.70    2.40
   9  -5   0   28.60    2.70
   9  -5   0   32.00    2.90
  -9   5   0   29.60    2.60
  -9   5   0   32.80    2.90
  -9   5   0   30.50    2.40
  -9   5   0   30.90    2.50
  -9   5   0   29.40    2.30
   8  -5   0    1.00    0.90
   8  -5   0    1.30    0.90
   8  -5   0    1.90    0.60
   8  -5   0    3.00    0.80
  -8   5   0    1.00    0.80
  -8   5   0    2.10    1.00
  -8   5   0    1.50    0.80
  -8   5   0    2.80    0.70
  -8   5   0    1.90    0.80
   7  -5   0   54.69    3.50
   7  -5   0   52.59    3.60
   7  -5   0   54.79    3.90
   7  -5   0   54.19    3.70
   7  -5   0   54.49    4.00
  -7   5   0   54.69    3.90
  -7   5   0   57.69    4.00
  -7   5   0   53.99    3.70
  -7   5   0   53.29    3.60
  -7   5   0   49.90    3.60
  -7   5   0   50.69    3.70
   6  -5   0    0.70    0.50
   6  -5   0    0.50    0.60
   6  -5   0   -0.20    0.40
   6  -5   0    0.30    0.40
   6  -5   0    0.00    0.60
  -6   5   0   -0.10    0.40
  -6   5   0    0.90    0.50
  -6   5   0    0.50    0.60
  -6   5   0    0.10    0.50
  -6   5   0    0.10    0.60
  -6   5   0    0.10    0.40
   5  -5   0 1356.06   80.29
   5  -5   0 1325.17   80.09
   5  -5   0 1331.97   80.29
   5  -5   0 1291.37   80.09
   5  -5   0 1263.77   80.09
  -5   5   0 1399.46   80.29
  -5   5   0 1321.07   80.09
  -5   5   0 1253.67   80.09
  -5   5   0 1256.77   80.09
  -5   5   0 1210.98   80.09
  -5   5   0 1309.17   80.19
   4  -5   0    7.90    1.00
   4  -5   0   10.20    0.80
   4  -5   0    9.70    1.10
   4  -5   0   12.10    0.90
  -4   5   0   11.30    0.90
  -4   5   0   11.90    0.90
  -4   5   0   10.60    0.80
  -4   5   0   11.40    0.80
  -4   5   0   10.20    1.00
   3  -5   0   48.90    3.00
   3  -5   0   42.60    2.90
   3  -5   0   47.10    3.00
   3  -5   0   44.40    2.80
  -3   5   0   45.50    2.80
  -3   5   0   46.10    2.90
  -3   5   0   42.30    2.90
  -3   5   0   42.90    2.80
  -3   5   0   42.30    2.90
  -3   5   0   47.90    3.00
  -3   5   0   42.80    2.80
   2  -5   0   19.20    1.30
   2  -5   0   17.00    1.30
   2  -5   0   21.10    1.30
   2  -5   0   20.60    1.20
  -2   5   0   19.30    1.30
  -2   5   0   17.60    1.30
  -2   5   0   18.00    1.20
  -2   5   0   19.70    1.30
  -2   5   0   18.00    1.20
  -2   5   0   18.90    1.30
   1  -5   0   24.20    1.60
   1  -5   0   24.10    1.50
   1  -5   0   22.30    1.50
   1  -5   0   21.30    1.50
   1  -5   0   24.50    1.60
  -1   5   0   25.30    1.60
  -1   5   0   21.40    1.50
  -1   5   0   25.00    1.50
  -1   5   0   25.60    1.60
  -1   5   0   21.50    1.60
   0  -5   0    1.20    0.50
   0  -5   0    0.90    0.30
   0  -5   0    1.00    0.40
   0  -5   0    0.70    0.30
   0   5   0    1.20    0.40
   0   5   0    1.20    0.40
   0   5   0    1.10    0.40
   0   5   0    1.00    0.30
  -1  -5   0    9.40    0.70
  -1  -5   0    9.30    0.80
  -1  -5   0    9.10    0.70
  -1  -5   0    6.00    0.80
  -1  -5   0    6.20    0.80
  -1  -5   0    9.50    0.70
   1   5   0    6.80    0.80
   1   5   0    6.20    0.80
   1   5   0    8.40    0.70
   1   5   0    6.00    0.80
   1   5   0    9.50    0.80
  -2  -5   0    9.30    1.10
  -2  -5   0    9.30    0.90
  -2  -5   0   10.70    1.00
  -2  -5   0    9.10    1.10
  -2  -5   0   11.90    0.90
  -2  -5   0   11.40    0.90
  -2  -5   0   11.10    0.80
   2   5   0    9.40    1.10
   2   5   0    9.70    0.80
   2   5   0    9.00    1.10
   2   5   0   11.80    1.00
  -3  -5   0   15.70    1.60
  -3  -5   0   18.00    1.40
  -3  -5   0   19.50    1.30
  -3  -5   0   19.30    1.50
  -3  -5   0   13.80    1.50
  -3  -5   0   15.70    1.30
  -3  -5   0   19.60    1.30
   3   5   0   20.70    1.40
   3   5   0   19.00    1.40
   3   5   0   13.40    1.50
   3   5   0   15.80    1.60
  -4  -5   0   25.10    1.90
  -4  -5   0   29.50    2.30
  -4  -5   0   23.90    1.90
  -4  -5   0   25.20    1.90
  -4  -5   0   28.80    2.20
  -4  -5   0   26.40    1.90
  -4  -5   0   24.80    2.00
   4   5   0   25.70    2.00
   4   5   0   28.00    1.90
   4   5   0   30.30    2.30
   4   5   0   26.20    2.20
  -5  -5   0 1048.30   65.59
  -5  -5   0  991.20   65.89
  -5  -5   0 1052.49   65.69
  -5  -5   0 1101.19   65.99
  -5  -5   0 1020.30   65.59
  -5  -5   0 1115.09   65.69
  -5  -5   0 1097.09   65.59
   5   5   0  969.80   65.89
   5   5   0 1105.99   65.69
   5   5   0 1097.69   65.59
   5   5   0 1108.19   65.99
  -6  -5   0    0.10    0.60
  -6  -5   0    1.10    0.50
  -6  -5   0    1.80    0.70
  -6  -5   0    1.30    0.70
  -6  -5   0    0.80    0.50
  -6  -5   0    0.90    0.90
  -6  -5   0    0.80    0.70
   6   5   0    1.00    0.60
   6   5   0    1.40    0.80
   6   5   0    0.40    0.70
   6   5   0    1.50    0.90
  -7  -5   0   47.20    3.60
  -7  -5   0   50.49    3.90
  -7  -5   0   47.60    3.30
  -7  -5   0   47.70    3.90
  -7  -5   0   42.70    3.40
  -7  -5   0   57.39    3.50
   7   5   0   46.70    3.60
   7   5   0   50.49    3.90
   7   5   0   46.60    3.90
   7   5   0   53.99    3.50
  -8  -5   0    5.00    1.00
  -8  -5   0    3.70    1.30
  -8  -5   0    5.60    1.10
  -8  -5   0    6.00    0.90
  -8  -5   0    4.20    1.10
   8   5   0    5.00    0.90
   8   5   0    5.60    1.40
   8   5   0    3.40    1.10
  -9  -5   0    9.20    1.80
  -9  -5   0   13.60    1.50
  -9  -5   0   13.20    1.50
  -9  -5   0   10.20    1.20
  -9  -5   0   11.60    1.60
   9   5   0   11.00    1.40
   9   5   0   13.90    1.70
   9   5   0   10.40    1.90
 -10  -5   0    5.80    1.40
 -10  -5   0    7.30    1.10
 -10  -5   0    6.70    1.90
 -10  -5   0    7.10    1.30
 -10  -5   0    7.00    1.30
  10   5   0    4.80    1.60
  10   5   0    8.10    1.20
  10   5   0    6.20    1.40
 -11  -5   0  108.19    7.40
 -11  -5   0  117.09    8.40
 -11  -5   0  115.39    7.60
 -11  -5   0  114.79    7.60
 -11  -5   0  110.99    7.80
  11   5   0  113.09    7.50
  11   5   0  115.69    7.80
  11   5   0  109.49    8.10
 -12  -5   0    8.80    1.70
 -12  -5   0   12.50    1.60
 -12  -5   0    8.80    1.80
 -12  -5   0   13.80    2.50
 -12  -5   0   12.00    1.70
  12   5   0   11.10    2.30
  12   5   0   12.30    1.60
  12   5   0   11.40    1.90
 -13  -5   0   16.90    3.00
 -13  -5   0   22.60    2.40
 -13  -5   0   16.70    1.90
 -13  -5   0   16.70    2.30
 -13  -5   0   20.50    2.40
  13   5   0   19.70    2.10
  13   5   0   23.20    2.70
  13   5   0   18.30    2.90
 -14  -5   0    2.90    1.20
 -14  -5   0    3.90    1.50
 -14  -5   0    3.50    1.60
 -14  -5   0    4.80    1.80
 -14  -5   0    2.80    1.90
  14   5   0    4.10    1.90
  14   5   0    5.80    1.90
  14   5   0    3.90    1.30
 -15  -5   0  175.08   12.20
 -15  -5   0  185.88   12.50
 -15  -5   0  192.08   13.20
 -15  -5   0  169.48   12.10
 -15  -5   0  192.08   12.00
  15   5   0  177.48   12.90
  15   5   0  179.98   12.30
  15   5   0  192.48   12.00
 -16  -5   0    2.00    1.70
 -16  -5   0    1.60    2.00
 -16  -5   0    0.70    1.60
 -16  -5   0    3.50    1.40
  16   5   0    1.10    2.30
  16   5   0    2.60    2.00
  16   5   0    1.60    1.40
 -17  -5   0   17.60    2.90
 -17  -5   0   23.50    3.10
 -17  -5   0   31.70    3.60
 -17  -5   0   20.30    2.50
  17   5   0   29.00    3.60
  17   5   0   25.60    3.10
 -18  -5   0    5.00    2.20
 -18  -5   0    4.90    1.60
 -18  -5   0    8.00    2.60
 -18  -5   0    2.10    2.10
  18   5   0    6.90    2.50
 -19  -5   0    2.50    1.60
 -19  -5   0   -3.60    2.00
 -19  -5   0    0.80    2.50
 -19  -5   0   -1.20    2.10
  19   5   0   -3.20    2.20
 -20  -5   0    0.50    1.60
 -20  -5   0    0.30    2.30
 -20  -5   0   -0.10    2.80
 -20  -5   0    2.20    2.40
  20   5   0   -1.10    2.50
 -21  -5   0   56.99    5.50
 -21  -5   0   51.59    5.50
 -21  -5   0   54.09    6.00
 -21  -5   0   46.10    4.60
  21   5   0   46.10    5.50
 -22  -5   0    0.90    3.10
 -22  -5   0    1.20    2.70
 -22  -5   0    4.10    2.80
  22   5   0    2.90    3.00
  22  -6   0   13.00    3.30
 -22   6   0   11.80    2.90
 -22   6   0   17.40    3.30
  21  -6   0   16.00    3.30
 -21   6   0   16.90    3.20
 -21   6   0   19.90    3.20
  20  -6   0   12.90    3.00
 -20   6   0   16.90    3.00
 -20   6   0   19.30    3.00
  19  -6   0    2.20    2.20
 -19   6   0    0.80    1.90
 -19   6   0   -0.10    1.90
  18  -6   0   31.10    3.60
 -18   6   0   34.00    4.50
 -18   6   0   32.20    3.40
 -18   6   0   27.00    3.60
  17  -6   0   59.99    4.70
  17  -6   0   65.09    5.30
 -17   6   0   60.09    4.80
 -17   6   0   62.99    5.90
 -17   6   0   51.59    5.00
  16  -6   0   35.10    3.70
  16  -6   0   37.70    3.30
  16  -6   0   31.30    3.90
 -16   6   0   40.10    3.50
 -16   6   0   38.70    4.30
 -16   6   0   32.70    4.10
 -16   6   0   27.60    3.40
  15  -6   0    7.40    2.10
  15  -6   0    6.80    1.90
  15  -6   0    6.20    1.40
 -15   6   0    8.20    1.80
 -15   6   0    6.40    2.10
 -15   6   0    9.10    1.70
 -15   6   0    7.80    1.90
  14  -6   0    4.80    1.60
  14  -6   0    3.50    1.20
  14  -6   0    2.30    1.50
 -14   6   0    3.60    1.40
 -14   6   0    6.30    1.60
 -14   6   0    5.50    1.40
 -14   6   0    2.10    1.60
  13  -6   0    1.80    1.00
  13  -6   0    1.80    1.40
  13  -6   0    3.40    1.40
 -13   6   0    2.10    1.10
 -13   6   0    2.10    1.30
 -13   6   0    0.70    1.40
 -13   6   0    0.80    1.30
  12  -6   0   59.79    4.90
  12  -6   0   62.29    4.40
  12  -6   0   63.59    4.60
 -12   6   0   65.99    5.10
 -12   6   0   62.99    4.70
 -12   6   0   63.89    4.50
 -12   6   0   60.79    4.60
  11  -6   0  127.19    8.50
  11  -6   0  130.09    8.70
  11  -6   0  135.89    9.00
 -11   6   0  137.29    9.00
 -11   6   0  121.19    8.70
 -11   6   0  139.59    9.10
 -11   6   0  133.49    8.70
 -11   6   0  127.29    8.50
  10  -6   0  265.67   17.10
  10  -6   0  267.17   17.20
  10  -6   0  289.37   17.50
 -10   6   0  275.97   17.60
 -10   6   0  274.07   17.20
 -10   6   0  282.97   17.60
 -10   6   0  264.07   17.10
 -10   6   0  263.27   17.30
   9  -6   0   35.70    2.50
   9  -6   0   35.30    3.00
   9  -6   0   31.00    2.90
   9  -6   0   35.50    2.70
  -9   6   0   29.90    2.80
  -9   6   0   34.30    2.60
  -9   6   0   38.30    2.70
  -9   6   0   35.20    2.50
  -9   6   0   27.70    2.90
   8  -6   0    0.50    0.80
   8  -6   0    0.50    0.70
   8  -6   0    1.30    0.90
   8  -6   0    0.50    0.60
  -8   6   0    1.20    0.90
  -8   6   0    0.60    0.60
  -8   6   0    1.50    0.80
  -8   6   0   -0.20    0.70
  -8   6   0    1.80    0.80
   7  -6   0   87.99    5.80
   7  -6   0   89.79    5.90
   7  -6   0   89.29    5.60
   7  -6   0   84.99    5.70
   7  -6   0   93.29    6.00
  -7   6   0   85.99    5.60
  -7   6   0   87.29    5.70
  -7   6   0   86.69    5.90
  -7   6   0   89.99    6.00
  -7   6   0   84.79    5.70
  -7   6   0   85.69    5.70
   6  -6   0   98.29    6.70
   6  -6   0  110.09    6.50
   6  -6   0  104.29    6.40
   6  -6   0   92.79    6.60
   6  -6   0  105.09    6.40
  -6   6   0   97.99    6.70
  -6   6   0   94.89    6.60
  -6   6   0   98.19    6.50
  -6   6   0  108.89    6.60
  -6   6   0  104.29    6.40
  -6   6   0  104.99    6.50
   5  -6   0    9.90    1.20
   5  -6   0    9.50    0.80
   5  -6   0    9.50    0.90
   5  -6   0   11.50    1.10
   5  -6   0    7.80    0.90
  -5   6   0    8.80    0.90
  -5   6   0    9.60    1.00
  -5   6   0   11.10    1.10
  -5   6   0    7.70    0.90
  -5   6   0   10.70    1.10
  -5   6   0   10.30    1.00
   4  -6   0    8.80    1.00
   4  -6   0    7.90    0.90
   4  -6   0    9.20    0.80
   4  -6   0   10.70    0.80
  -4   6   0    9.60    0.70
  -4   6   0    8.80    0.90
  -4   6   0   10.00    0.70
  -4   6   0    9.60    0.90
  -4   6   0    8.30    0.70
  -4   6   0    6.20    0.90
  -4   6   0   11.60    0.80
   3  -6   0   23.30    1.40
   3  -6   0   21.60    1.40
   3  -6   0   21.60    1.60
   3  -6   0   23.20    1.50
  -3   6   0   20.30    1.50
  -3   6   0   18.90    1.40
  -3   6   0   19.80    1.50
  -3   6   0   22.60    1.50
  -3   6   0   21.40    1.40
  -3   6   0   20.70    1.50
   2  -6   0  206.98   11.60
   2  -6   0  183.38   11.50
   2  -6   0  175.48   11.50
   2  -6   0  171.18   11.50
   2  -6   0  187.28   11.50
  -2   6   0  170.98   11.40
  -2   6   0  200.38   11.50
  -2   6   0  200.08   11.50
  -2   6   0  194.58   11.50
  -2   6   0  167.78   11.50
  -2   6   0  182.78   11.40
   1  -6   0   38.90    2.60
   1  -6   0   32.50    2.50
   1  -6   0   43.80    2.60
   1  -6   0   36.40    2.50
  -1   6   0   33.30    2.50
  -1   6   0   41.60    2.40
  -1   6   0   36.10    2.40
  -1   6   0   42.10    2.50
  -1   6   0   41.20    2.50
   0  -6   0  377.16   24.00
   0  -6   0  414.86   24.20
   0  -6   0  383.66   24.10
   0  -6   0  386.96   24.10
   0   6   0  399.86   24.00
   0   6   0  368.66   24.10
   0   6   0  405.26   24.10
   0   6   0  389.86   24.00
   0   6   0  376.16   24.10
   0   6   0  393.76   24.10
  -1  -6   0   23.20    1.80
  -1  -6   0   20.30    1.60
  -1  -6   0   23.30    1.60
  -1  -6   0   21.20    1.80
  -1  -6   0   24.70    1.60
  -1  -6   0   22.00    1.60
   1   6   0   24.50    1.70
   1   6   0   20.80    1.70
   1   6   0   24.80    1.60
   1   6   0   21.40    1.70
   1   6   0   24.20    1.70
  -2  -6   0   78.89    5.90
  -2  -6   0   93.39    6.00
  -2  -6   0   94.69    5.80
  -2  -6   0   80.59    5.80
  -2  -6   0   92.79    5.80
  -2  -6   0   96.39    5.70
  -2  -6   0  100.09    5.80
   2   6   0   87.29    6.00
   2   6   0   95.29    5.80
   2   6   0  100.19    5.90
   2   6   0   80.49    5.90
  -3  -6   0   13.10    1.50
  -3  -6   0   15.70    1.20
  -3  -6   0   13.90    1.30
  -3  -6   0   13.90    1.50
  -3  -6   0   15.80    1.20
  -3  -6   0   14.90    1.20
  -3  -6   0   13.50    1.20
   3   6   0   15.10    1.30
   3   6   0   13.40    1.50
   3   6   0   15.00    1.50
   3   6   0   14.40    1.20
  -4  -6   0   15.10    1.30
  -4  -6   0   14.40    1.40
  -4  -6   0   17.00    1.80
  -4  -6   0   14.70    1.30
  -4  -6   0   15.80    1.40
  -4  -6   0   16.40    1.60
  -4  -6   0   17.00    1.50
   4   6   0   16.30    1.50
   4   6   0   16.90    1.40
   4   6   0   17.40    1.70
   4   6   0   17.60    1.70
  -5  -6   0    1.90    0.60
  -5  -6   0    2.30    0.70
  -5  -6   0    2.40    0.80
  -5  -6   0    0.20    0.80
  -5  -6   0    0.70    0.60
  -5  -6   0    0.70    0.70
  -5  -6   0    1.20    0.50
   5   6   0    0.90    0.80
   5   6   0    1.80    0.70
   5   6   0    1.00    0.90
   5   6   0    1.40    0.60
  -6  -6   0  163.88   10.50
  -6  -6   0  158.58   10.40
  -6  -6   0  156.18   10.00
  -6  -6   0  151.88   10.00
  -6  -6   0  160.08   10.00
  -6  -6   0  158.78   10.10
  -6  -6   0  149.99   10.10
   6   6   0  155.88   10.40
   6   6   0  144.99   10.10
   6   6   0  164.18   10.00
   6   6   0  170.08   10.60
  -7  -6   0   70.29    4.90
  -7  -6   0   71.29    5.00
  -7  -6   0   66.19    5.30
  -7  -6   0   72.19    4.90
  -7  -6   0   72.89    4.80
   7   6   0   79.79    4.90
   7   6   0   78.39    5.10
   7   6   0   69.09    5.30
   7   6   0   70.09    5.70
  -8  -6   0    1.60    0.60
  -8  -6   0    2.40    1.00
  -8  -6   0    0.80    1.10
  -8  -6   0    1.90    0.90
  -8  -6   0    0.50    0.80
   8   6   0    0.30    0.80
   8   6   0    1.10    0.90
   8   6   0    1.20    1.10
  -9  -6   0   61.69    4.90
  -9  -6   0   58.39    4.40
  -9  -6   0   57.89    4.20
  -9  -6   0   60.39    4.20
  -9  -6   0   59.19    4.10
   9   6   0   53.19    4.30
   9   6   0   65.09    4.80
   9   6   0   55.79    4.20
 -10  -6   0  181.18   11.50
 -10  -6   0  173.58   11.40
 -10  -6   0  180.48   11.70
 -10  -6   0  170.18   11.50
 -10  -6   0  174.78   12.20
  10   6   0  182.98   11.50
  10   6   0  197.48   11.70
  10   6   0  169.08   12.00
 -11  -6   0   79.89    6.30
 -11  -6   0  103.99    6.70
 -11  -6   0   97.29    6.40
 -11  -6   0   91.09    6.20
 -11  -6   0   82.59    6.90
  11   6   0   95.59    6.50
  11   6   0   83.19    6.90
  11   6   0  101.79    6.30
 -12  -6   0   34.80    3.30
 -12  -6   0   38.30    3.00
 -12  -6   0   38.70    3.30
 -12  -6   0   34.10    3.90
 -12  -6   0   36.90    3.60
  12   6   0   45.90    3.60
  12   6   0   34.10    3.80
  12   6   0   36.80    3.10
 -13  -6   0    2.50    1.10
 -13  -6   0    1.30    1.30
 -13  -6   0    2.30    1.80
 -13  -6   0    1.70    1.50
 -13  -6   0    3.40    1.40
  13   6   0    3.60    1.20
  13   6   0    3.10    1.50
  13   6   0    4.10    1.80
 -14  -6   0   19.20    3.10
 -14  -6   0   15.40    2.20
 -14  -6   0   12.00    2.30
 -14  -6   0   19.00    2.10
 -14  -6   0   15.20    2.50
  14   6   0   16.60    3.00
  14   6   0   13.80    2.00
  14   6   0   10.70    2.20
 -15  -6   0    8.60    1.90
 -15  -6   0    9.60    2.10
 -15  -6   0    7.70    2.60
 -15  -6   0    9.50    1.70
 -15  -6   0   11.70    2.40
  15   6   0    6.30    2.10
  15   6   0    6.70    2.40
  15   6   0    8.30    1.70
 -16  -6   0   65.99    5.60
 -16  -6   0   65.79    4.90
 -16  -6   0   70.69    5.20
 -16  -6   0   60.29    5.20
  16   6   0   57.99    5.40
  16   6   0   58.99    5.00
 -17  -6   0   67.19    5.10
 -17  -6   0   64.89    5.60
 -17  -6   0   66.29    5.50
 -17  -6   0   67.69    5.80
  17   6   0   59.49    5.70
 -18  -6   0   17.90    2.40
 -18  -6   0   19.00    3.30
 -18  -6   0   16.70    3.00
 -18  -6   0   20.00    3.00
  18   6   0   17.20    3.10
 -19  -6   0   -4.90    1.90
 -19  -6   0   -1.90    2.50
 -19  -6   0    1.10    1.50
 -19  -6   0    1.50    2.20
  19   6   0    0.60    2.40
 -20  -6   0    7.90    2.70
 -20  -6   0    7.50    2.70
 -20  -6   0    3.20    1.90
 -20  -6   0   10.20    3.30
  20   6   0    8.40    3.10
 -21  -6   0   25.80    3.90
 -21  -6   0   14.20    3.30
 -21  -6   0   16.90    3.00
 -21  -6   0   23.10    4.30
  21   6   0   16.70    3.80
 -22  -6   0    9.20    3.20
 -22  -6   0   10.90    3.70
 -22  -6   0   14.20    3.50
  22   6   0   12.90    3.60
  22  -7   0   54.29    5.70
 -22   7   0   43.50    5.00
  21  -7   0   10.50    3.00
 -21   7   0   10.30    2.80
 -21   7   0   10.60    3.20
  20  -7   0    0.80    2.30
 -20   7   0    3.80    2.10
 -20   7   0    2.00    2.20
  19  -7   0    0.40    2.00
 -19   7   0    1.40    1.90
 -19   7   0    2.00    2.10
  18  -7   0    3.20    2.00
 -18   7   0    0.90    1.80
 -18   7   0    2.00    2.00
  17  -7   0   11.80    1.90
  17  -7   0   15.40    2.50
 -17   7   0   12.00    2.10
 -17   7   0   10.00    2.40
 -17   7   0    9.10    2.70
  16  -7   0  102.59    7.50
  16  -7   0  113.39    7.80
 -16   7   0  110.99    7.70
 -16   7   0  108.39    8.50
 -16   7   0  115.69    7.90
  15  -7   0    5.30    1.40
  15  -7   0    7.50    1.90
  15  -7   0    4.30    1.90
 -15   7   0    3.80    1.70
 -15   7   0    6.00    1.60
 -15   7   0    5.80    2.10
  14  -7   0   22.30    2.50
  14  -7   0   19.60    2.80
  14  -7   0   19.70    2.10
 -14   7   0   23.40    2.70
 -14   7   0   23.70    2.60
 -14   7   0   21.00    3.00
 -14   7   0   24.50    2.40
  13  -7   0    4.70    1.60
  13  -7   0    3.30    1.40
  13  -7   0    4.60    1.20
 -13   7   0    2.90    1.40
 -13   7   0    5.40    1.70
 -13   7   0    4.60    1.20
 -13   7   0    6.00    1.50
  12  -7   0  111.69    7.20
  12  -7   0  123.49    7.50
  12  -7   0  100.29    7.70
 -12   7   0  113.49    7.50
 -12   7   0  111.39    7.50
 -12   7   0  107.99    7.30
 -12   7   0  101.99    7.80
  11  -7   0   10.20    1.80
  11  -7   0   10.60    1.30
  11  -7   0   14.20    1.60
 -11   7   0   10.10    1.90
 -11   7   0   13.90    1.50
 -11   7   0    8.80    1.70
 -11   7   0   10.70    1.70
 -11   7   0   11.30    1.60
  10  -7   0   14.70    1.60
  10  -7   0   11.50    1.30
  10  -7   0   10.60    1.70
  10  -7   0    9.40    1.80
 -10   7   0    8.70    1.60
 -10   7   0   17.50    1.70
 -10   7   0   10.10    1.50
 -10   7   0   11.50    1.80
 -10   7   0   14.40    1.40
   9  -7   0    0.80    0.90
   9  -7   0    0.80    0.60
   9  -7   0    0.90    0.80
   9  -7   0    0.30    1.00
  -9   7   0    0.90    0.80
  -9   7   0    1.00    0.70
  -9   7   0    0.40    0.80
  -9   7   0    1.40    1.00
  -9   7   0    1.30    0.90
   8  -7   0   31.50    2.30
   8  -7   0   28.80    2.40
   8  -7   0   34.80    2.70
   8  -7   0   32.20    2.70
  -8   7   0   28.60    2.40
  -8   7   0   30.20    2.30
  -8   7   0   33.20    2.60
  -8   7   0   33.80    2.70
  -8   7   0   28.40    2.40
   7  -7   0   37.80    2.50
   7  -7   0   33.70    2.60
   7  -7   0   40.80    2.90
   7  -7   0   35.60    2.60
   7  -7   0   40.50    3.00
  -7   7   0   33.70    2.70
  -7   7   0   41.40    3.00
  -7   7   0   36.80    2.60
  -7   7   0   35.10    2.70
  -7   7   0   34.60    2.60
  -7   7   0   40.70    2.90
   6  -7   0  370.56   22.90
   6  -7   0  374.76   22.90
   6  -7   0  387.66   23.20
   6  -7   0  390.76   23.30
   6  -7   0  359.46   23.00
  -6   7   0  356.86   23.00
  -6   7   0  400.36   23.20
  -6   7   0  347.47   23.00
  -6   7   0  357.06   22.90
  -6   7   0  397.46   23.20
  -6   7   0  341.07   23.00
   5  -7   0   60.79    3.60
   5  -7   0   50.19    3.80
   5  -7   0   64.29    3.70
   5  -7   0   50.59    3.90
  -5   7   0   56.59    3.70
  -5   7   0   50.99    3.80
  -5   7   0   58.69    3.60
  -5   7   0   61.29    3.60
  -5   7   0   65.19    3.70
  -5   7   0   55.39    3.70
  -5   7   0   46.10    3.80
  -5   7   0   60.39    3.60
   4  -7   0  307.97   19.20
   4  -7   0  324.47   19.30
   4  -7   0  323.37   19.20
   4  -7   0  316.47   19.30
  -4   7   0  299.27   19.20
  -4   7   0  309.27   19.20
  -4   7   0  295.17   19.20
  -4   7   0  311.77   19.20
  -4   7   0  308.57   19.20
  -4   7   0  311.57   19.30
  -4   7   0  309.47   19.30
   3  -7   0    8.80    0.70
   3  -7   0    8.80    0.80
   3  -7   0    9.50    0.90
   3  -7   0    8.50    0.70
  -3   7   0    7.30    0.70
  -3   7   0    8.90    0.80
  -3   7   0    8.30    0.70
  -3   7   0    9.70    0.80
  -3   7   0    8.60    0.80
  -3   7   0    7.00    0.80
   2  -7   0   21.10    1.50
   2  -7   0   23.80    1.50
   2  -7   0   23.30    1.50
   2  -7   0   19.20    1.60
   2  -7   0   19.60    1.60
  -2   7   0   24.40    1.40
  -2   7   0   18.90    1.40
  -2   7   0   21.40    1.50
  -2   7   0   20.60    1.50
  -2   7   0   25.80    1.50
   1  -7   0    5.00    0.50
   1  -7   0    4.50    0.60
   1  -7   0    5.00    0.70
   1  -7   0    6.40    0.70
  -1   7   0    5.40    0.60
  -1   7   0    4.60    0.50
  -1   7   0    6.40    0.70
  -1   7   0    5.00    0.60
  -1   7   0    5.80    0.50
  -1   7   0    6.30    0.70
   0  -7   0    0.00    0.30
   0  -7   0    0.30    0.30
   0  -7   0    0.30    0.50
   0  -7   0    0.10    0.40
   0  -7   0    0.10    0.40
   0   7   0   -0.50    0.30
   0   7   0    0.20    0.50
   0   7   0    0.10    0.50
   0   7   0    0.10    0.40
   0   7   0   -0.20    0.30
   0   7   0   -0.60    0.40
  -1  -7   0    0.50    0.50
  -1  -7   0    1.30    0.40
  -1  -7   0    0.90    0.40
  -1  -7   0    1.50    0.40
  -1  -7   0    0.90    0.50
  -1  -7   0    1.30    0.50
   1   7   0    0.40    0.50
   1   7   0    1.00    0.40
   1   7   0    0.70    0.50
   1   7   0    1.90    0.50
   1   7   0    0.80    0.50
  -2  -7   0   57.89    3.70
  -2  -7   0   47.10    3.50
  -2  -7   0   55.89    3.70
  -2  -7   0   49.10    3.40
  -2  -7   0   47.50    3.40
  -2  -7   0   53.79    3.40
   2   7   0   48.10    3.50
   2   7   0   52.19    3.40
   2   7   0   57.09    3.60
   2   7   0   54.29    3.70
   2   7   0   53.29    3.70
  -3  -7   0    1.70    0.80
  -3  -7   0    2.40    0.50
  -3  -7   0    2.70    0.60
  -3  -7   0    2.40    0.70
  -3  -7   0    2.10    0.80
  -3  -7   0    2.10    0.50
  -3  -7   0    2.20    0.60
   3   7   0    1.90    0.50
   3   7   0    2.30    0.80
   3   7   0    2.70    0.70
   3   7   0    1.60    0.70
  -4  -7   0  260.57   17.60
  -4  -7   0  301.97   17.50
  -4  -7   0  249.68   17.90
  -4  -7   0  289.77   17.50
  -4  -7   0  301.67   17.60
  -4  -7   0  281.07   17.60
  -4  -7   0  262.37   17.80
   4   7   0  313.77   17.50
   4   7   0  300.17   17.90
   4   7   0  288.47   17.90
   4   7   0  246.98   17.60
  -5  -7   0  117.49    7.80
  -5  -7   0  121.59    7.70
  -5  -7   0  128.09    7.70
  -5  -7   0  108.19    7.70
  -5  -7   0  122.49    8.20
  -5  -7   0  117.89    7.80
  -5  -7   0  127.59    8.10
   5   7   0  107.99    7.80
   5   7   0  122.29    7.70
   5   7   0  118.39    8.10
   5   7   0  129.89    8.20
  -6  -7   0  257.57   15.60
  -6  -7   0  255.27   15.50
  -6  -7   0  273.67   15.70
  -6  -7   0  255.97   15.70
  -6  -7   0  236.28   16.00
  -6  -7   0  238.38   15.70
  -6  -7   0  238.58   16.00
   6   7   0  236.18   15.70
   6   7   0  226.18   15.90
   6   7   0  276.27   15.60
   6   7   0  241.38   16.10
  -7  -7   0   12.60    1.50
  -7  -7   0   11.70    1.40
  -7  -7   0    8.40    1.70
   7   7   0   17.50    1.80
   7   7   0    9.70    1.80
   7   7   0   17.50    1.60
  -8  -7   0   18.20    2.40
  -8  -7   0   19.60    2.00
  -8  -7   0   19.50    1.90
  -8  -7   0   22.20    2.20
  -8  -7   0   19.20    1.70
   8   7   0   22.30    1.90
   8   7   0   16.60    2.30
   8   7   0   19.10    2.10
  -9  -7   0    2.90    1.10
  -9  -7   0    4.50    0.90
  -9  -7   0    3.60    1.10
  -9  -7   0    4.20    1.30
  -9  -7   0    3.30    1.50
   9   7   0    3.40    1.40
   9   7   0    4.40    1.10
   9   7   0    3.50    1.20
 -10  -7   0   19.80    2.80
 -10  -7   0   15.80    2.20
 -10  -7   0   16.40    2.00
 -10  -7   0   20.90    1.90
 -10  -7   0   19.50    2.10
  10   7   0   17.60    1.90
  10   7   0   22.40    2.40
  10   7   0   19.40    2.70
 -11  -7   0   12.70    1.60
 -11  -7   0   11.90    1.80
 -11  -7   0   10.80    1.70
 -11  -7   0   12.20    1.90
 -11  -7   0    8.50    2.10
  11   7   0   11.40    1.60
  11   7   0   11.70    2.30
  11   7   0   11.90    1.90
 -12  -7   0  158.28   11.00
 -12  -7   0  152.28   10.00
 -12  -7   0  146.99   10.20
 -12  -7   0  150.68   10.10
 -12  -7   0  144.89   10.40
  12   7   0  161.58   10.10
  12   7   0  145.39   10.30
  12   7   0  166.28   10.90
 -13  -7   0    6.80    1.80
 -13  -7   0    4.90    1.50
 -13  -7   0    5.40    2.20
 -13  -7   0    7.40    1.40
 -13  -7   0    6.80    1.70
  13   7   0    4.70    1.70
  13   7   0    3.80    1.40
  13   7   0    4.00    1.90
 -14  -7   0   29.70    2.90
 -14  -7   0   29.50    3.40
 -14  -7   0   29.00    3.00
 -14  -7   0   27.70    4.00
 -14  -7   0   29.10    3.20
  14   7   0   32.30    3.00
  14   7   0   23.30    3.60
  14   7   0   26.40    3.20
 -15  -7   0    0.90    1.80
 -15  -7   0    1.90    1.30
 -15  -7   0    0.90    2.00
 -15  -7   0    1.20    1.60
 -15  -7   0    2.80    1.70
  15   7   0   -0.40    1.90
  15   7   0    4.10    1.90
  15   7   0   -1.20    1.30
 -16  -7   0   91.79    6.70
 -16  -7   0   88.09    7.00
 -16  -7   0  101.59    7.20
 -16  -7   0   95.19    7.50
  16   7   0   90.19    6.80
  16   7   0  102.79    7.40
 -17  -7   0   14.70    2.80
 -17  -7   0    9.20    1.90
 -17  -7   0    8.50    2.30
 -17  -7   0   12.40    2.40
  17   7   0   12.40    2.70
 -18  -7   0    0.80    1.40
 -18  -7   0    0.00    2.00
 -18  -7   0   -0.80    1.90
 -18  -7   0    1.50    2.40
  18   7   0    0.50    2.30
 -19  -7   0    3.60    1.80
 -19  -7   0    2.30    2.30
 -19  -7   0    3.10    2.80
 -19  -7   0    3.80    2.50
  19   7   0    4.90    2.70
 -20  -7   0    6.90    2.70
 -20  -7   0    4.40    1.90
 -20  -7   0    5.20    2.70
 -20  -7   0    7.40    3.30
  20   7   0    4.30    3.00
 -21  -7   0    5.30    3.50
 -21  -7   0    2.90    2.70
 -21  -7   0    2.60    2.70
  21   7   0    6.20    3.20
 -22  -7   0   54.59    6.20
 -22  -7   0   63.99    6.40
 -22  -7   0   66.09    6.90
  22   7   0   55.29    6.40
 -22   8   0    3.70    2.60
 -21   8   0   20.40    3.30
  20  -8   0    8.70    2.70
 -20   8   0    4.30    2.40
  19  -8   0   -0.10    2.10
 -19   8   0    1.80    2.00
 -19   8   0   -0.70    2.00
  18  -8   0    4.30    2.10
 -18   8   0    3.50    2.10
 -18   8   0    4.80    1.80
  17  -8   0   70.19    5.00
  17  -8   0   69.79    5.40
 -17   8   0   58.89    5.30
 -17   8   0   62.19    5.10
  16  -8   0   12.70    1.90
  16  -8   0   12.00    2.30
 -16   8   0   12.00    2.30
 -16   8   0   12.60    2.10
  15  -8   0   16.60    2.00
  15  -8   0   21.40    2.50
 -15   8   0   16.30    2.30
 -15   8   0   18.50    2.20
 -15   8   0   15.10    2.70
  14  -8   0    6.10    1.30
  14  -8   0    5.80    1.60
 -14   8   0    4.80    1.80
 -14   8   0    6.80    1.70
 -14   8   0    5.70    1.40
  13  -8   0   13.00    1.60
  13  -8   0   12.50    1.80
  13  -8   0   11.50    2.10
 -13   8   0   12.90    1.70
 -13   8   0   11.50    1.90
 -13   8   0   12.90    2.30
  12  -8   0    9.30    1.30
  12  -8   0   10.30    1.60
  12  -8   0    9.20    1.90
 -12   8   0    9.10    1.50
 -12   8   0   10.30    2.10
 -12   8   0    7.40    1.80
 -12   8   0    9.00    1.70
  11  -8   0  202.68   12.90
  11  -8   0  197.08   12.50
  11  -8   0  201.68   12.40
 -11   8   0  200.78   12.60
 -11   8   0  193.98   12.80
 -11   8   0  188.28   12.50
 -11   8   0  190.38   12.90
 -11   8   0  191.28   12.60
  10  -8   0   54.59    4.10
  10  -8   0   49.40    3.70
  10  -8   0   54.49    4.20
  10  -8   0   50.19    3.60
 -10   8   0   52.99    4.00
 -10   8   0   54.79    3.80
 -10   8   0   48.00    3.60
 -10   8   0   50.39    4.10
 -10   8   0   46.40    3.70
   9  -8   0   65.09    4.50
   9  -8   0   65.59    4.90
   9  -8   0   69.19    4.80
   9  -8   0   66.09    4.40
  -9   8   0   62.99    4.50
  -9   8   0   66.09    4.50
  -9   8   0   62.59    4.80
  -9   8   0   62.49    4.40
  -9   8   0   67.89    4.70
   8  -8   0   25.40    1.90
   8  -8   0   22.40    2.10
   8  -8   0   19.10    2.20
   8  -8   0   25.00    1.80
  -8   8   0   21.40    1.90
  -8   8   0   21.30    2.10
  -8   8   0   22.80    1.80
  -8   8   0   23.30    1.90
  -8   8   0   24.20    2.20
   7  -8   0   91.29    6.20
   7  -8   0  105.99    6.30
   7  -8   0   97.89    6.50
   7  -8   0   94.99    6.10
   7  -8   0  102.19    6.40
  -7   8   0  102.89    6.40
  -7   8   0   95.59    6.10
  -7   8   0   89.59    6.20
  -7   8   0   90.09    6.20
  -7   8   0   96.19    6.30
  -7   8   0   92.29    6.10
   6  -8   0   15.50    1.50
   6  -8   0   14.10    1.60
   6  -8   0   16.20    1.30
   6  -8   0   15.30    1.20
   6  -8   0   14.70    1.30
  -6   8   0   15.90    1.40
  -6   8   0   13.30    1.40
  -6   8   0   15.60    1.20
  -6   8   0   13.80    1.20
  -6   8   0   16.20    1.20
  -6   8   0   17.20    1.50
  -6   8   0   18.50    1.50
   5  -8   0   34.40    2.30
   4  -8   0   17.10    1.40
   4  -8   0   15.20    1.20
   4  -8   0   17.70    1.20
   4  -8   0   16.50    1.40
  -4   8   0   19.50    1.30
  -4   8   0   17.00    1.30
  -4   8   0   14.80    1.20
  -4   8   0   16.10    1.20
  -4   8   0   19.70    1.40
  -4   8   0   18.60    1.30
  -4   8   0   15.40    1.30
   3  -8   0   30.00    1.90
   3  -8   0   25.40    2.00
   3  -8   0   30.90    1.90
   3  -8   0   31.00    1.90
   3  -8   0   28.30    2.00
  -3   8   0   31.70    2.00
  -3   8   0   26.90    1.80
  -3   8   0   25.60    2.00
  -3   8   0   27.20    2.00
   2  -8   0   12.50    1.10
   2  -8   0   11.80    0.90
   2  -8   0   10.50    1.10
   2  -8   0   10.90    1.00
  -2   8   0   13.00    1.00
  -2   8   0   11.10    0.90
  -2   8   0   12.90    1.00
  -2   8   0   12.30    1.00
  -2   8   0   13.80    0.90
  -2   8   0   11.10    1.10
   1  -8   0  279.77   18.40
   1  -8   0  311.87   18.50
   1  -8   0  277.27   18.30
   1  -8   0  293.17   18.50
  -1   8   0  312.77   18.40
  -1   8   0  309.57   18.30
  -1   8   0  316.57   18.50
  -1   8   0  284.77   18.30
  -1   8   0  313.07   18.40
  -1   8   0  270.77   18.40
   0  -8   0   48.40    3.40
   0  -8   0   52.29    3.20
   0  -8   0   50.49    3.30
   0  -8   0   44.10    3.30
   0  -8   0   48.40    3.40
   0  -8   0   47.50    3.20
   0   8   0   46.10    3.30
   0   8   0   49.60    3.40
   0   8   0   52.59    3.40
   0   8   0   53.39    3.40
   0   8   0   53.89    3.20
   0   8   0   50.79    3.20
  -1  -8   0  169.48   11.10
  -1  -8   0  169.98   10.90
  -1  -8   0  181.38   10.90
  -1  -8   0  187.68   10.80
  -1  -8   0  159.38   11.10
  -1  -8   0  176.78   10.90
   1   8   0  177.48   11.10
   1   8   0  182.48   10.90
   1   8   0  167.88   10.90
   1   8   0  168.58   11.00
   1   8   0  173.28   11.10
  -2  -8   0   21.40    1.80
  -2  -8   0   21.70    1.90
  -2  -8   0   24.20    1.70
  -2  -8   0   26.40    2.10
  -2  -8   0   24.20    1.80
  -2  -8   0   25.60    2.10
   2   8   0   23.10    1.80
   2   8   0   27.80    2.10
   2   8   0   20.90    1.90
   2   8   0   26.10    2.00
   2   8   0   25.40    2.10
  -3  -8   0   38.10    2.90
  -3  -8   0   42.30    3.10
  -3  -8   0   40.20    2.80
  -3  -8   0   36.40    2.80
  -3  -8   0   39.00    3.20
  -3  -8   0   42.80    2.80
  -3  -8   0   40.10    2.80
   3   8   0   41.40    2.80
   3   8   0   42.90    3.00
   3   8   0   41.90    3.10
   3   8   0   45.20    3.20
   3   8   0   40.90    3.20
  -4  -8   0    1.50    0.90
  -4  -8   0    3.70    0.80
  -4  -8   0    2.40    0.70
  -4  -8   0    0.70    0.90
  -4  -8   0    2.10    0.60
  -4  -8   0    2.10    0.90
  -4  -8   0    2.30    0.80
   4   8   0   -0.10    0.90
   4   8   0    1.50    1.00
   4   8   0    2.90    0.70
   4   8   0    3.10    0.90
  -5  -8   0   97.29    6.30
  -5  -8   0   88.69    5.90
  -5  -8   0   91.79    5.80
  -5  -8   0   86.59    5.90
  -5  -8   0   86.09    5.90
  -5  -8   0   86.99    6.00
  -5  -8   0   94.89    6.40
   5   8   0   76.09    6.00
   5   8   0  100.69    6.30
   5   8   0   88.49    5.90
   5   8   0   90.49    6.40
  -6  -8   0    7.10    1.30
  -6  -8   0    4.90    0.90
  -6  -8   0    7.20    1.20
  -6  -8   0    5.90    1.10
  -6  -8   0    4.00    1.40
  -6  -8   0    5.60    1.00
   6   8   0    5.60    1.50
   6   8   0    5.90    1.00
   6   8   0    5.00    1.40
   6   8   0    5.80    1.20
  -7  -8   0   36.40    3.80
  -7  -8   0   45.40    3.40
  -7  -8   0   48.00    3.40
  -7  -8   0   49.00    3.60
  -7  -8   0   45.50    3.20
   7   8   0   51.59    3.40
   7   8   0   48.90    3.50
   7   8   0   41.60    3.80
  -8  -8   0   31.00    3.10
  -8  -8   0   33.10    2.80
  -8  -8   0   32.00    2.40
  -8  -8   0   29.00    2.50
  -8  -8   0   28.20    2.50
   8   8   0   25.50    3.00
   8   8   0   31.80    2.80
   8   8   0   32.50    2.50
  -9  -8   0   54.09    4.80
  -9  -8   0   55.79    4.40
  -9  -8   0   59.19    4.10
  -9  -8   0   55.39    4.20
  -9  -8   0   64.29    4.30
   9   8   0   62.29    4.20
   9   8   0   58.59    4.40
   9   8   0   55.09    4.70
 -10  -8   0   40.50    3.10
 -10  -8   0   30.80    3.60
 -10  -8   0   38.10    3.00
 -10  -8   0   30.10    2.80
 -10  -8   0   36.80    3.30
  10   8   0   36.50    3.00
  10   8   0   40.10    3.30
  10   8   0   35.00    3.60
 -11  -8   0  176.68   11.40
 -11  -8   0  171.38   12.10
 -11  -8   0  170.38   11.40
 -11  -8   0  171.78   11.60
 -11  -8   0  164.08   11.20
  11   8   0  167.98   12.00
  11   8   0  181.78   11.30
  11   8   0  189.28   11.60
 -12  -8   0    7.40    1.80
 -12  -8   0    7.60    1.60
 -12  -8   0    5.60    2.00
 -12  -8   0    5.90    1.60
 -12  -8   0    5.20    1.30
  12   8   0    6.70    1.80
  12   8   0    5.30    1.40
  12   8   0    6.50    2.00
 -13  -8   0   12.70    2.30
 -13  -8   0   18.30    3.20
 -13  -8   0   16.10    2.00
 -13  -8   0   14.70    2.20
 -13  -8   0   13.90    2.10
  13   8   0   14.60    2.70
  13   8   0   15.20    2.00
  13   8   0   11.70    2.20
 -14  -8   0    1.30    2.00
 -14  -8   0    2.50    1.20
 -14  -8   0    2.70    1.60
 -14  -8   0    4.10    1.90
 -14  -8   0    4.10    1.70
  14   8   0    1.40    1.80
  14   8   0    3.60    1.50
  14   8   0    2.50    2.00
 -15  -8   0   41.20    4.00
 -15  -8   0   40.10    3.90
 -15  -8   0   45.80    3.70
 -15  -8   0   39.20    4.30
  15   8   0   41.50    3.80
  15   8   0   37.20    4.20
 -16  -8   0   18.10    2.80
 -16  -8   0   19.70    2.50
 -16  -8   0   24.30    3.50
 -16  -8   0   23.00    3.00
  16   8   0   21.60    2.60
  16   8   0   20.50    3.20
 -17  -8   0   59.09    5.50
 -17  -8   0   72.99    6.10
 -17  -8   0   61.79    5.20
 -17  -8   0   68.09    5.60
  17   8   0   72.09    6.00
 -18  -8   0    4.30    2.60
 -18  -8   0    2.90    2.20
 -18  -8   0   -0.60    2.10
 -18  -8   0    3.20    1.60
  18   8   0    2.70    2.40
 -19  -8   0   -1.70    2.20
 -19  -8   0    1.00    2.60
 -19  -8   0   -0.30    1.60
 -19  -8   0   -1.90    2.20
  19   8   0   -1.70    2.50
 -20  -8   0    7.60    3.50
 -20  -8   0    9.60    3.10
 -20  -8   0   11.20    2.60
 -20  -8   0   13.10    3.10
  20   8   0   10.30    3.20
 -21  -8   0   15.50    3.60
 -21  -8   0   20.30    4.30
 -21  -8   0   17.50    3.50
  21   8   0   18.60    3.80
 -22  -8   0    4.30    3.70
 -22  -8   0    2.00    2.80
 -22  -8   0    2.20    2.80
  22   8   0    6.00    3.40
 -21   9   0   22.10    3.50
 -20   9   0   11.10    2.80
 -19   9   0   -0.40    2.10
  18  -9   0    3.90    2.10
 -18   9   0    6.20    2.20
  17  -9   0   32.60    3.60
  17  -9   0   32.20    3.20
 -17   9   0   41.60    4.00
 -17   9   0   40.80    4.10
  16  -9   0   34.10    3.50
  16  -9   0   33.20    3.10
 -16   9   0   29.30    3.40
 -16   9   0   32.40    3.20
  15  -9   0   68.49    4.90
  15  -9   0   66.09    5.20
 -15   9   0   67.09    5.00
 -15   9   0   70.29    5.30
  14  -9   0    6.10    1.30
  14  -9   0    9.20    1.70
 -14   9   0    3.60    1.80
 -14   9   0    5.70    1.70
 -14   9   0    5.40    1.40
  13  -9   0   43.90    3.60
  13  -9   0   47.00    3.40
 -13   9   0   37.50    3.60
 -13   9   0   45.00    4.10
 -13   9   0   44.10    3.50
  12  -9   0   18.90    2.50
  12  -9   0   23.30    2.10
  12  -9   0   22.80    2.40
 -12   9   0   20.80    2.70
 -12   9   0   23.50    2.20
 -12   9   0   22.90    2.40
  11  -9   0   43.00    3.00
  11  -9   0   43.00    3.20
  11  -9   0   36.60    3.40
 -11   9   0   38.20    3.50
 -11   9   0   42.20    3.10
 -11   9   0   35.60    3.20
  10  -9   0   39.00    3.50
  10  -9   0   37.80    2.90
  10  -9   0   38.00    3.30
  10  -9   0   41.60    3.10
 -10   9   0   44.50    3.20
 -10   9   0   37.60    2.90
 -10   9   0   37.30    3.30
 -10   9   0   37.60    3.20
   9  -9   0    2.40    0.90
   9  -9   0    4.00    1.30
   9  -9   0    2.70    0.80
   9  -9   0    2.90    1.10
  -9   9   0    2.60    0.90
  -9   9   0    2.30    1.10
  -9   9   0    3.10    1.00
  -9   9   0    3.60    1.00
  -9   9   0    3.50    0.80
   8  -9   0   24.00    2.10
   8  -9   0   20.40    1.80
   8  -9   0   22.20    1.70
   8  -9   0   21.80    2.20
  -8   9   0   22.20    1.90
  -8   9   0   20.40    1.90
  -8   9   0   20.30    2.00
  -8   9   0   18.30    1.80
  -8   9   0   20.40    1.60
  -8   9   0   19.70    1.70
   7  -9   0   38.20    2.60
   7  -9   0   37.70    3.00
   7  -9   0   37.60    2.50
   7  -9   0   36.90    2.80
   7  -9   0   37.00    2.60
  -7   9   0   35.90    2.70
  -7   9   0   37.10    2.50
  -7   9   0   40.50    2.60
  -7   9   0   35.60    2.50
  -7   9   0   35.50    2.80
  -7   9   0   40.30    2.70
  -7   9   0   36.50    2.80
   6  -9   0  122.49    7.90
   6  -9   0  129.39    8.20
   6  -9   0  133.79    8.10
   6  -9   0  126.59    7.90
  -6   9   0  125.29    8.00
  -6   9   0  127.59    7.90
  -6   9   0  127.29    8.00
  -6   9   0  124.29    7.90
  -6   9   0  127.99    8.10
  -6   9   0  118.49    8.00
  -6   9   0  125.59    7.90
  -6   9   0  122.39    8.00
   5  -9   0  479.15   29.00
   5  -9   0  467.55   28.90
   5  -9   0  482.95   29.00
   5  -9   0  477.55   28.80
  -5   9   0  458.25   28.90
  -5   9   0  458.45   28.90
  -5   9   0  451.25   28.80
  -5   9   0  472.45   28.80
  -5   9   0  454.45   28.90
  -5   9   0  460.45   28.90
  -5   9   0  483.85   28.90
   4  -9   0   14.50    1.30
   4  -9   0   13.40    1.30
   4  -9   0   15.20    1.10
   4  -9   0   17.80    1.20
  -4   9   0   18.30    1.20
  -4   9   0   10.70    1.20
  -4   9   0   13.60    1.30
   3  -9   0    8.40    1.00
   3  -9   0    9.20    0.80
   3  -9   0   11.20    0.80
   3  -9   0    7.30    0.80
   3  -9   0    8.20    1.00
   3  -9   0   10.80    0.90
  -3   9   0    7.60    0.90
  -3   9   0    9.80    0.90
  -3   9   0   11.90    0.90
   2  -9   0   42.10    3.00
   2  -9   0   53.69    3.20
   2  -9   0   46.00    3.20
   2  -9   0   43.20    3.00
  -2   9   0   49.99    3.10
  -2   9   0   50.69    3.20
  -2   9   0   48.70    3.00
  -2   9   0   43.40    3.00
  -2   9   0   40.60    3.10
  -2   9   0   47.80    3.10
  -2   9   0   51.89    3.10
   1  -9   0   10.00    1.20
   1  -9   0   13.10    1.00
   1  -9   0   13.80    1.10
   1  -9   0   11.40    1.20
  -1   9   0    9.60    1.10
  -1   9   0   11.60    1.20
  -1   9   0   12.20    1.00
  -1   9   0   13.10    1.10
  -1   9   0   13.70    1.10
   0  -9   0    1.30    0.70
   0  -9   0    2.00    0.50
   0  -9   0    0.50    0.60
   0  -9   0    1.30    0.50
   0  -9   0    1.40    0.70
   0  -9   0    0.80    0.50
   0   9   0    1.10    0.60
   0   9   0    1.10    0.70
   0   9   0    0.90    0.50
   0   9   0    0.80    0.70
   0   9   0    1.00    0.50
   0   9   0    1.40    0.60
  -1  -9   0   36.50    2.50
  -1  -9   0   39.50    2.50
  -1  -9   0   36.80    2.80
  -1  -9   0   35.10    2.50
  -1  -9   0   39.80    2.80
  -1  -9   0   32.00    2.60
   1   9   0   40.00    2.80
   1   9   0   40.20    2.80
   1   9   0   35.80    2.70
   1   9   0   37.30    2.50
   1   9   0   33.60    2.60
  -2  -9   0    9.50    1.50
  -2  -9   0   11.80    1.40
  -2  -9   0   14.00    1.20
  -2  -9   0   14.80    1.30
  -2  -9   0   16.40    1.20
  -2  -9   0   13.70    1.60
   2   9   0   11.60    1.60
   2   9   0   18.30    1.50
   2   9   0   13.40    1.50
   2   9   0   16.90    1.30
   2   9   0   11.50    1.50
  -3  -9   0   23.60    2.30
  -3  -9   0   26.10    1.80
  -3  -9   0   21.10    2.00
  -3  -9   0   24.40    2.20
  -3  -9   0   20.20    1.80
  -3  -9   0   25.40    1.90
   3   9   0   25.70    2.10
   3   9   0   18.80    1.90
   3   9   0   26.80    2.30
   3   9   0   23.90    2.20
   3   9   0   21.90    1.80
  -4  -9   0   24.10    2.00
  -4  -9   0   23.70    2.20
  -4  -9   0   27.00    2.00
  -4  -9   0   24.10    2.00
  -4  -9   0   25.60    2.00
  -4  -9   0   27.00    2.50
  -4  -9   0   27.40    2.40
   4   9   0   28.50    2.50
   4   9   0   25.70    2.00
   4   9   0   26.10    2.50
   4   9   0   22.30    2.20
  -5  -9   0  477.95   30.10
  -5  -9   0  509.15   30.20
  -5  -9   0  463.65   30.50
  -5  -9   0  457.45   30.60
  -5  -9   0  501.85   30.10
  -5  -9   0  484.95   30.30
  -5  -9   0  488.75   30.20
   5   9   0  515.45   30.10
   5   9   0  506.95   30.60
   5   9   0  490.45   30.60
   5   9   0  445.16   30.20
  -6  -9   0  104.59    7.10
  -6  -9   0  114.79    7.10
  -6  -9   0  102.49    7.00
  -6  -9   0  107.19    6.90
  -6  -9   0   98.79    7.40
  -6  -9   0  117.19    7.00
   6   9   0   99.99    7.80
   6   9   0  105.49    7.40
   6   9   0  110.79    7.00
   6   9   0  102.39    7.10
  -7  -9   0   56.19    4.20
  -7  -9   0   59.49    3.90
  -7  -9   0   52.39    4.00
  -7  -9   0   57.09    4.60
  -7  -9   0   55.49    4.10
   7   9   0   57.09    4.00
   7   9   0   60.09    4.50
   7   9   0   54.89    4.20
  -8  -9   0    9.90    1.30
  -8  -9   0   10.80    1.70
  -8  -9   0   11.90    1.60
  -8  -9   0   11.60    1.60
  -8  -9   0   11.40    2.10
   8   9   0   10.70    2.00
   8   9   0   12.20    1.50
   8   9   0   10.90    1.70
  -9  -9   0    0.60    0.70
  -9  -9   0    1.20    1.30
  -9  -9   0    1.10    1.10
  -9  -9   0    0.00    1.00
  -9  -9   0    0.20    1.40
   9   9   0    0.70    1.40
   9   9   0    3.60    1.10
   9   9   0    1.30    1.30
 -10  -9   0   44.50    3.40
 -10  -9   0   51.29    3.80
 -10  -9   0   45.20    3.70
 -10  -9   0   46.30    4.40
 -10  -9   0   44.90    3.90
  10   9   0   40.70    4.30
  10   9   0   46.70    3.90
  10   9   0   46.30    3.60
 -11  -9   0   64.29    4.60
 -11  -9   0   62.49    5.00
 -11  -9   0   61.69    4.70
 -11  -9   0   64.49    4.90
 -11  -9   0   67.59    5.70
  11   9   0   62.79    5.40
  11   9   0   66.39    4.70
  11   9   0   62.29    5.00
 -12  -9   0   27.00    2.90
 -12  -9   0   25.30    3.20
 -12  -9   0   29.00    2.60
 -12  -9   0   26.20    3.60
 -12  -9   0   30.10    2.90
  12   9   0   29.90    3.50
  12   9   0   25.80    2.70
  12   9   0   29.40    3.20
 -13  -9   0   20.20    2.30
 -13  -9   0   22.00    2.70
 -13  -9   0   21.20    3.50
 -13  -9   0   29.30    2.90
 -13  -9   0   20.50    3.00
  13   9   0   23.40    2.50
  13   9   0   31.80    3.30
  13   9   0   18.00    3.20
 -14  -9   0   -0.40    1.50
 -14  -9   0   -1.30    1.70
 -14  -9   0    0.50    1.20
 -14  -9   0   -1.30    1.40
 -14  -9   0    0.10    2.10
  14   9   0   -1.10    1.40
  14   9   0    1.60    2.00
  14   9   0    1.50    1.90
 -15  -9   0   76.39    6.40
 -15  -9   0   78.09    5.70
 -15  -9   0   85.09    6.10
 -15  -9   0   67.59    6.00
  15   9   0   81.89    5.90
  15   9   0   74.19    6.30
 -16  -9   0   32.60    3.60
 -16  -9   0   28.10    3.10
 -16  -9   0   29.00    3.60
 -16  -9   0   34.10    3.90
  16   9   0   29.20    3.70
  16   9   0   30.20    3.20
 -17  -9   0   12.30    2.50
 -17  -9   0   12.50    2.90
 -17  -9   0    7.30    1.80
 -17  -9   0    7.70    2.30
  17   9   0   12.70    2.80
 -18  -9   0    5.10    1.80
 -18  -9   0    3.00    2.60
 -18  -9   0    2.70    2.20
 -18  -9   0    4.50    2.30
  18   9   0    3.30    2.60
 -19  -9   0   -3.90    2.10
 -19  -9   0    0.20    2.40
 -19  -9   0    0.90    1.70
 -19  -9   0    2.80    3.00
  19   9   0   -2.40    2.60
 -20  -9   0    7.10    2.90
 -20  -9   0    6.50    3.40
 -20  -9   0    3.40    2.60
  20   9   0    5.20    3.20
 -21  -9   0   21.80    4.00
 -21  -9   0   22.50    4.60
 -21  -9   0   20.80    3.90
  21   9   0   25.30    4.40
 -20  10   0   20.40    4.30
 -19  10   0   -0.20    2.10
 -18  10   0   43.50    4.40
  17 -10   0    5.30    1.50
 -17  10   0    3.70    2.00
  16 -10   0   56.89    5.20
  16 -10   0   52.89    4.20
 -16  10   0   53.39    4.60
  15 -10   0    2.90    1.20
  15 -10   0    3.60    1.60
 -15  10   0    3.70    1.70
  14 -10   0    1.20    1.10
  14 -10   0    1.40    1.40
 -14  10   0    3.10    1.60
  13 -10   0    8.10    1.30
  13 -10   0    8.00    1.60
 -13  10   0    8.80    1.50
 -13  10   0    8.90    1.80
  12 -10   0   58.89    3.90
  12 -10   0   53.39    4.10
 -12  10   0   51.99    3.90
 -12  10   0   52.99    4.50
 -12  10   0   55.99    4.30
  11 -10   0    4.40    1.00
  11 -10   0    4.70    1.20
 -11  10   0    3.20    1.30
 -11  10   0    4.60    1.10
 -11  10   0    5.00    1.50
  10 -10   0  269.67   16.90
  10 -10   0  269.77   17.20
  10 -10   0  271.67   16.80
 -10  10   0  283.17   17.00
 -10  10   0  257.77   17.20
 -10  10   0  262.37   16.80
   9 -10   0    3.30    1.10
   9 -10   0    3.80    1.20
   9 -10   0    3.80    0.80
   9 -10   0    4.50    0.90
  -9  10   0    2.70    0.90
  -9  10   0    3.50    1.00
  -9  10   0    3.70    0.80
  -9  10   0    3.70    1.10
  -9  10   0    3.70    0.70
   8 -10   0   72.49    4.70
   8 -10   0   78.59    5.20
   8 -10   0   80.29    5.10
   8 -10   0   62.59    4.80
  -8  10   0   75.99    5.00
  -8  10   0   69.69    4.90
  -8  10   0   68.49    4.70
  -8  10   0   64.69    4.70
  -8  10   0   81.69    5.00
   7 -10   0    8.40    0.90
   7 -10   0    6.60    0.90
   7 -10   0    7.70    0.90
   7 -10   0    8.70    1.40
   7 -10   0    8.30    1.20
  -7  10   0    7.60    1.10
  -7  10   0    8.40    1.10
  -7  10   0    9.00    0.80
  -7  10   0    8.00    1.10
  -7  10   0    8.40    0.90
   6 -10   0  118.69    7.70
   6 -10   0  122.89    7.60
   6 -10   0  123.49    7.80
   6 -10   0  122.99    7.50
  -6  10   0  129.09    7.70
  -6  10   0  124.69    7.50
  -6  10   0  115.19    7.60
  -6  10   0  116.09    7.50
  -6  10   0  118.29    7.60
  -6  10   0  112.29    7.60
   5 -10   0    9.00    1.10
   5 -10   0   10.10    1.20
   5 -10   0    9.10    0.90
   5 -10   0   10.00    0.90
  -5  10   0   10.10    1.00
  -5  10   0    9.10    1.10
   4 -10   0   28.00    1.80
   4 -10   0   26.50    1.80
   4 -10   0   23.00    1.90
   4 -10   0   27.60    1.80
   4 -10   0   25.10    2.00
  -4  10   0   22.60    1.90
  -4  10   0   25.90    1.90
  -4  10   0   28.90    1.90
   3 -10   0  122.69    8.10
   3 -10   0  119.69    8.10
   3 -10   0  135.59    8.10
   3 -10   0  130.09    8.20
   3 -10   0  150.28    8.30
  -3  10   0  135.99    8.20
  -3  10   0  109.19    8.10
  -3  10   0  139.09    8.30
   2 -10   0    7.10    0.90
   2 -10   0    6.10    0.90
   2 -10   0    7.50    0.70
   2 -10   0    6.90    0.80
  -2  10   0    5.90    0.80
  -2  10   0    6.70    0.80
  -2  10   0    7.10    1.00
  -2  10   0    7.20    0.60
  -2  10   0    6.70    0.60
  -2  10   0    7.60    0.80
  -2  10   0    7.40    0.80
   1 -10   0    6.50    0.90
   1 -10   0    6.00    0.90
   1 -10   0    5.50    0.70
   1 -10   0    5.10    0.80
  -1  10   0    6.60    0.90
  -1  10   0    8.60    1.10
  -1  10   0    6.10    0.60
  -1  10   0    5.00    0.60
  -1  10   0    5.40    0.80
  -1  10   0    4.50    0.80
   0 -10   0  611.14   39.20
   0 -10   0  661.93   38.90
   0 -10   0  649.24   38.90
   0 -10   0  622.64   39.00
   0 -10   0  614.24   38.90
   0 -10   0  649.04   39.20
   0  10   0  611.04   39.00
   0  10   0  636.04   39.10
   0  10   0  606.24   38.90
   0  10   0  650.33   38.90
   0  10   0  636.64   39.20
   0  10   0  629.84   39.10
  -1 -10   0    0.60    0.80
  -1 -10   0    0.10    0.50
  -1 -10   0    0.00    0.60
  -1 -10   0    0.60    0.60
  -1 -10   0    1.00    0.50
  -1 -10   0    0.20    0.70
   1  10   0    0.70    0.50
   1  10   0    1.20    0.70
   1  10   0    0.30    0.70
   1  10   0   -0.10    0.70
   1  10   0    0.30    0.70
  -2 -10   0    8.60    1.10
  -2 -10   0   12.50    1.10
  -2 -10   0   12.80    1.60
  -2 -10   0   11.80    1.60
  -2 -10   0    9.10    1.20
  -2 -10   0   12.20    1.10
   2  10   0    8.80    1.40
   2  10   0    9.90    1.40
   2  10   0   10.10    1.30
   2  10   0   11.90    1.50
   2  10   0   10.80    1.10
  -3 -10   0   45.30    3.30
  -3 -10   0   41.50    3.10
  -3 -10   0   53.49    3.10
  -3 -10   0   37.10    3.50
  -3 -10   0   37.30    3.40
  -3 -10   0   53.59    3.10
   3  10   0   49.80    3.10
   3  10   0   39.60    3.40
   3  10   0   45.30    3.50
   3  10   0   41.60    3.40
  -4 -10   0   47.10    3.60
  -4 -10   0   48.80    3.20
  -4 -10   0   44.20    3.20
  -4 -10   0   47.70    3.30
  -4 -10   0   43.10    3.70
  -4 -10   0   42.60    3.40
  -4 -10   0   44.30    3.10
   4  10   0   48.80    3.60
   4  10   0   44.00    3.60
   4  10   0   45.60    3.70
   4  10   0   43.80    3.40
   4  10   0   48.80    3.20
  -5 -10   0    2.00    0.70
  -5 -10   0    1.90    0.90
  -5 -10   0    1.60    0.90
  -5 -10   0    2.50    0.80
  -5 -10   0    2.20    1.00
  -5 -10   0    0.10    1.10
   5  10   0    0.30    1.00
   5  10   0   -0.70    1.00
   5  10   0    0.80    1.20
   5  10   0    2.40    0.90
  -6 -10   0  163.88   10.60
  -6 -10   0  158.08   10.50
  -6 -10   0  158.08   10.50
  -6 -10   0  170.98   10.50
  -6 -10   0  162.28   11.00
  -6 -10   0  163.88   10.40
   6  10   0  169.48   10.90
   6  10   0  158.18   10.60
   6  10   0  163.78   10.40
  -7 -10   0    1.30    1.10
  -7 -10   0    1.40    1.20
  -7 -10   0    2.10    0.80
  -7 -10   0    0.90    1.00
  -7 -10   0    2.50    1.00
   7  10   0    2.60    1.20
   7  10   0    2.20    1.30
   7  10   0    2.00    1.00
  -8 -10   0    9.40    2.00
   8  10   0   18.40    2.00
   8  10   0   15.70    1.60
   8  10   0    9.00    2.00
  -9 -10   0   14.10    2.50
  -9 -10   0   11.50    1.70
  -9 -10   0   10.60    1.40
  -9 -10   0   10.10    1.90
  -9 -10   0   12.10    1.80
   9  10   0    9.20    1.80
   9  10   0   13.60    1.70
   9  10   0   10.00    2.10
 -10 -10   0  298.07   18.50
 -10 -10   0  288.87   19.30
 -10 -10   0  285.27   18.70
 -10 -10   0  281.17   18.40
 -10 -10   0  281.27   18.60
  10  10   0  293.47   18.50
  10  10   0  286.87   19.10
  10  10   0  316.47   18.80
 -11 -10   0    2.00    1.30
 -11 -10   0    2.70    1.30
 -11 -10   0    1.80    1.80
 -11 -10   0    4.70    1.60
 -11 -10   0    4.10    1.20
  11  10   0    2.70    1.30
  11  10   0    4.10    1.60
  11  10   0    2.00    1.80
 -12 -10   0   46.60    3.80
 -12 -10   0   50.89    4.10
 -12 -10   0   47.10    4.10
 -12 -10   0   55.09    5.10
 -12 -10   0   49.40    4.40
  12  10   0   48.10    4.40
  12  10   0   49.90    4.00
  12  10   0   50.29    4.80
 -13 -10   0    4.50    1.80
 -13 -10   0    5.80    1.80
 -13 -10   0    4.60    2.10
 -13 -10   0    4.70    1.50
 -13 -10   0    4.60    2.20
  13  10   0    4.20    1.60
  13  10   0    5.70    2.10
  13  10   0    3.00    2.10
 -14 -10   0    6.10    1.90
 -14 -10   0    4.60    1.90
 -14 -10   0    2.80    2.40
 -14 -10   0    4.20    2.20
 -14 -10   0    4.20    1.50
  14  10   0    5.60    1.70
  14  10   0    1.80    2.10
  14  10   0    5.10    2.50
 -15 -10   0    3.00    1.90
 -15 -10   0    2.60    2.20
 -15 -10   0    1.80    1.80
 -15 -10   0    0.20    1.40
  15  10   0    2.40    2.20
  15  10   0    1.20    1.60
 -16 -10   0   89.69    6.00
 -16 -10   0   77.99    6.30
 -16 -10   0   83.89    6.90
 -16 -10   0   74.49    6.30
  16  10   0   73.89    6.00
  16  10   0   72.89    6.50
 -17 -10   0    2.30    2.10
 -17 -10   0    4.70    2.30
 -17 -10   0    5.00    2.70
 -17 -10   0    4.30    1.60
  17  10   0    3.50    2.40
 -18 -10   0   39.60    4.80
 -18 -10   0   32.20    4.20
 -18 -10   0   34.60    4.10
 -18 -10   0   33.30    3.50
  18  10   0   37.50    4.50
 -19 -10   0   -2.60    2.80
 -19 -10   0    2.20    2.50
 -19 -10   0   -0.30    2.50
 -19 -10   0    0.00    2.40
  19  10   0    0.40    2.70
 -20 -10   0    9.50    3.00
 -20 -10   0   12.20    3.20
 -20 -10   0   19.50    4.20
  20  10   0   13.10    3.70
 -21 -10   0    2.00    2.80
 -21 -10   0    1.80    3.30
 -21 -10   0    6.30    2.90
  21  10   0    4.00    3.20
  17 -11   0   25.80    2.70
 -17  11   0   27.20    3.30
  16 -11   0   36.60    3.30
 -16  11   0   38.70    3.70
  15 -11   0   26.70    2.70
 -15  11   0   31.50    3.20
  14 -11   0    7.90    1.50
 -14  11   0   10.60    2.00
  13 -11   0    1.40    1.00
 -13  11   0    2.20    1.40
  12 -11   0   77.69    4.90
  12 -11   0   64.29    5.00
 -12  11   0   73.69    5.20
  11 -11   0   86.99    5.50
  11 -11   0   83.09    5.70
 -11  11   0   84.39    5.80
 -11  11   0   76.99    5.60
  10 -11   0    2.00    0.90
  10 -11   0    1.40    0.80
 -10  11   0    1.40    1.00
 -10  11   0    1.60    0.80
 -10  11   0    3.00    1.10
   9 -11   0   18.90    2.60
   9 -11   0   18.10    1.60
   9 -11   0   17.70    1.70
  -9  11   0   18.30    1.90
  -9  11   0   17.10    1.90
   8 -11   0   32.00    2.70
   8 -11   0   33.00    2.30
   8 -11   0   29.20    2.40
   8 -11   0   32.70    2.60
  -8  11   0   31.80    2.60
  -8  11   0   33.70    2.50
  -8  11   0   34.40    2.50
  -8  11   0   28.30    2.40
   7 -11   0   55.69    3.70
   7 -11   0   55.09    3.70
   7 -11   0   59.59    4.00
   7 -11   0   56.89    4.10
  -7  11   0   58.09    3.90
  -7  11   0   57.19    3.80
  -7  11   0   53.59    3.60
  -7  11   0   57.29    3.80
   6 -11   0  271.77   16.70
   6 -11   0  272.07   16.60
   6 -11   0  279.27   16.80
   6 -11   0  236.58   16.60
  -6  11   0  270.87   16.70
  -6  11   0  274.67   16.70
   5 -11   0  268.87   16.60
   5 -11   0  274.47   16.80
   5 -11   0  268.57   16.60
   5 -11   0  264.77   16.70
   5 -11   0  280.07   16.60
  -5  11   0  245.18   16.70
  -5  11   0  273.87   16.70
   4 -11   0   65.09    4.00
   4 -11   0   61.79    4.10
   4 -11   0   58.09    4.10
   4 -11   0   69.29    4.00
  -4  11   0   61.69    4.10
  -4  11   0   57.39    4.10
   3 -11   0   18.10    1.10
  -3  11   0   11.30    1.40
   2 -11   0   52.99    3.60
   2 -11   0   52.29    3.80
   2 -11   0   57.79    3.80
   2 -11   0   54.89    3.60
  -2  11   0   57.99    3.50
  -2  11   0   60.99    3.70
  -2  11   0   51.89    3.70
  -2  11   0   62.19    3.70
  -2  11   0   54.89    3.70
  -2  11   0   55.69    3.80
  -2  11   0   51.69    3.50
   1 -11   0    4.50    0.60
   1 -11   0    6.00    0.90
   1 -11   0    4.10    0.70
   1 -11   0    4.10    0.80
   1 -11   0    5.20    1.00
  -1  11   0    4.60    0.80
  -1  11   0    4.60    1.00
  -1  11   0    3.60    0.60
  -1  11   0    4.90    0.60
  -1  11   0    3.90    0.80
  -1  11   0    3.20    0.80
   0 -11   0    9.60    0.90
   0 -11   0    9.30    1.00
   0 -11   0   10.40    1.30
   0 -11   0    8.70    1.30
   0 -11   0    9.00    1.00
   0 -11   0    7.20    1.10
   0  11   0    9.90    1.30
   0  11   0    9.10    1.30
   0  11   0    9.40    1.20
   0  11   0    8.60    0.90
   0  11   0    7.50    1.10
   0  11   0   10.60    1.00
  -1 -11   0    0.90    0.70
  -1 -11   0    0.40    0.70
  -1 -11   0    0.90    0.60
  -1 -11   0    1.30    0.50
  -1 -11   0    1.30    0.60
  -1 -11   0    0.80    0.80
   1  11   0    0.30    0.80
   1  11   0   -0.10    0.50
   1  11   0    0.50    0.70
   1  11   0    0.20    0.80
   1  11   0   -0.20    0.70
   1  11   0    0.50    0.60
  -2 -11   0   48.20    3.30
  -2 -11   0   46.30    3.70
  -2 -11   0   52.99    3.30
  -2 -11   0   51.99    3.30
  -2 -11   0   47.90    3.50
  -2 -11   0   46.00    3.60
   2  11   0   51.49    3.30
   2  11   0   48.10    3.60
   2  11   0   46.80    3.60
   2  11   0   46.90    3.40
   2  11   0   43.00    3.60
  -3 -11   0   83.19    5.40
  -3 -11   0   70.69    5.00
  -3 -11   0   75.79    4.90
  -3 -11   0   78.79    5.50
  -3 -11   0   67.29    5.10
  -3 -11   0   69.89    4.90
   3  11   0   83.89    5.40
   3  11   0   82.49    5.30
   3  11   0   76.19    5.40
   3  11   0   65.59    5.10
   3  11   0   76.19    5.00
  -4 -11   0  112.89    7.00
  -4 -11   0  112.39    7.30
  -4 -11   0  110.09    7.50
  -4 -11   0  104.99    7.10
  -4 -11   0  106.19    7.60
  -4 -11   0  106.99    7.10
   4  11   0  107.99    7.10
   4  11   0  102.09    7.50
   4  11   0  116.59    7.40
   4  11   0  111.69    7.50
   4  11   0  107.79    7.20
  -5 -11   0  283.77   18.90
  -5 -11   0  319.77   18.90
  -5 -11   0  308.47   18.90
  -5 -11   0  291.87   18.80
  -5 -11   0  292.67   19.00
  -5 -11   0  295.07   19.40
   5  11   0  317.67   18.90
   5  11   0  307.37   19.30
   5  11   0  294.77   19.40
   5  11   0  290.37   19.00
   5  11   0  312.17   19.30
  -6 -11   0  158.78    9.40
  -6 -11   0  156.18    9.60
  -6 -11   0  149.19    9.30
  -6 -11   0  149.99    9.40
  -6 -11   0  117.39    9.80
   6  11   0  136.39    9.80
   6  11   0  144.09    9.30
   6  11   0  149.49    9.60
  -7 -11   0   58.39    4.00
  -7 -11   0   62.79    4.20
  -7 -11   0   56.79    4.40
  -7 -11   0   53.79    4.80
  -7 -11   0   56.29    4.20
   7  11   0   57.59    4.10
   7  11   0   54.09    4.30
   7  11   0   58.19    4.70
  -8 -11   0   18.60    2.20
  -8 -11   0   16.20    1.90
  -8 -11   0   17.70    2.80
  -8 -11   0   19.70    2.20
  -8 -11   0   18.40    2.30
   8  11   0   21.20    2.40
   8  11   0   19.40    2.70
   8  11   0   23.30    2.10
  -9 -11   0   23.20    2.50
  -9 -11   0   24.00    2.30
  -9 -11   0   23.60    2.80
  -9 -11   0   24.10    2.50
  -9 -11   0   26.70    3.50
   9  11   0   26.20    3.30
   9  11   0   23.50    2.40
   9  11   0   22.60    2.70
 -10 -11   0   15.60    1.80
 -10 -11   0   12.00    1.90
 -10 -11   0   13.50    2.60
 -10 -11   0   15.50    2.10
 -10 -11   0   10.60    2.10
  10  11   0   12.20    1.80
  10  11   0   13.40    2.20
  10  11   0   14.10    2.50
 -11 -11   0   40.00    4.60
 -11 -11   0   54.39    4.10
 -11 -11   0   59.49    4.50
 -11 -11   0   45.10    3.70
 -11 -11   0   53.09    4.10
  11  11   0   52.69    4.30
  11  11   0   40.90    4.50
  11  11   0   47.70    3.90
 -12 -11   0   22.80    2.70
 -12 -11   0   30.70    2.70
 -12 -11   0   36.60    3.60
 -12 -11   0   18.40    3.30
 -12 -11   0   20.80    2.70
  12  11   0   19.90    3.20
  12  11   0   34.50    3.40
  12  11   0   30.70    2.90
 -13 -11   0   10.90    2.50
 -13 -11   0   11.70    2.90
 -13 -11   0    9.30    2.20
 -13 -11   0   10.70    1.90
 -13 -11   0   11.50    2.30
  13  11   0   10.50    2.70
  13  11   0   10.50    1.90
  13  11   0    8.10    2.40
 -14 -11   0    1.00    1.40
 -14 -11   0   -0.30    1.70
 -14 -11   0   -1.40    1.90
 -14 -11   0    2.60    1.70
  14  11   0    0.50    2.10
  14  11   0    0.40    1.50
 -15 -11   0   21.90    3.40
 -15 -11   0   25.50    3.30
 -15 -11   0   22.90    2.80
 -15 -11   0   26.10    3.20
  15  11   0   24.80    3.50
  15  11   0   23.00    2.80
 -16 -11   0   38.50    4.40
 -16 -11   0   34.70    4.00
 -16 -11   0   39.00    3.70
 -16 -11   0   35.10    4.10
  16  11   0   40.00    3.90
  16  11   0   35.60    4.30
 -17 -11   0   22.00    3.20
 -17 -11   0   26.70    3.80
 -17 -11   0   19.70    3.40
 -17 -11   0   17.40    2.50
  17  11   0   20.80    3.50
 -18 -11   0    2.20    2.90
 -18 -11   0    1.50    2.40
 -18 -11   0    0.90    1.80
 -18 -11   0    0.40    2.30
  18  11   0    1.80    2.70
 -19 -11   0   -1.80    3.00
 -19 -11   0   -2.00    2.40
 -19 -11   0   -4.50    2.40
  19  11   0   -1.80    2.90
 -20 -11   0    0.80    2.80
 -20 -11   0    1.70    3.40
 -20 -11   0    3.70    2.80
  20  11   0    0.40    3.10
 -21 -11   0   16.90    3.80
 -21 -11   0   21.80    4.40
 -21 -11   0   20.40    4.00
  21  11   0   19.70    4.20
  15 -12   0    0.50    1.20
 -15  12   0   -0.40    1.60
  14 -12   0    6.00    1.30
 -14  12   0    3.60    1.70
  13 -12   0    3.60    1.20
 -13  12   0    5.90    1.60
  12 -12   0    2.00    1.00
 -12  12   0    3.40    1.40
  11 -12   0  127.49    8.40
 -11  12   0  133.09    8.60
  10 -12   0    2.50    0.80
 -10  12   0    4.10    1.20
   9 -12   0   45.70    3.50
  -9  12   0   61.39    3.80
   8 -12   0    3.80    0.70
  -8  12   0    4.30    0.90
  -8  12   0    3.80    1.10
   7 -12   0   78.19    5.50
   7 -12   0   84.09    5.10
   7 -12   0   78.29    5.20
  -7  12   0   78.99    5.30
   6 -12   0   22.00    1.80
   6 -12   0   21.90    1.60
   6 -12   0   22.10    1.90
  -6  12   0   21.30    1.90
  -6  12   0   21.10    1.80
   5 -12   0    1.80    0.60
   5 -12   0    3.60    0.50
   5 -12   0    1.80    0.70
  -5  12   0    1.90    0.70
  -5  12   0    0.80    0.60
   4 -12   0   52.79    3.80
   4 -12   0   58.89    3.90
  -4  12   0   65.09    3.90
  -4  12   0   54.49    3.80
   3 -12   0    3.70    0.60
   3 -12   0    5.10    0.60
   3 -12   0    4.30    0.50
   3 -12   0    4.40    0.80
   3 -12   0    3.60    0.80
  -3  12   0    4.70    0.80
  -3  12   0    4.40    0.90
   2 -12   0   44.90    3.20
   2 -12   0   46.00    3.20
   2 -12   0   44.10    3.00
   2 -12   0   39.10    3.00
  -2  12   0   51.09    3.10
  -2  12   0   46.30    3.10
  -2  12   0   41.60    2.90
  -2  12   0   48.70    3.30
  -2  12   0   46.90    3.10
  -2  12   0   47.20    2.90
   1 -12   0  461.05   28.00
   1 -12   0  454.85   28.20
   1 -12   0  434.66   28.00
   1 -12   0  443.16   28.20
   1 -12   0  470.95   27.90
  -1  12   0  475.45   28.10
  -1  12   0  440.16   28.20
  -1  12   0  413.46   28.00
  -1  12   0  454.45   27.90
  -1  12   0  482.75   28.10
  -1  12   0  447.26   27.90
   0 -12   0    7.80    0.90
   0 -12   0    7.30    1.20
   0 -12   0    7.10    0.80
   0 -12   0    7.10    0.90
   0 -12   0    6.30    1.00
   0 -12   0    8.20    1.20
   0  12   0    5.60    1.10
   0  12   0    8.00    0.90
   0  12   0    7.20    1.10
   0  12   0    7.40    1.00
   0  12   0    6.60    1.10
   0  12   0    6.80    0.80
  -1 -12   0  373.16   22.80
  -1 -12   0  370.06   22.80
  -1 -12   0  381.76   22.80
  -1 -12   0  340.67   22.90
  -1 -12   0  371.96   23.10
  -1 -12   0  362.46   23.10
   1  12   0  359.86   23.00
   1  12   0  390.56   23.10
   1  12   0  361.86   23.00
   1  12   0  364.66   22.80
   1  12   0  365.66   22.90
  -2 -12   0   22.00    1.90
  -2 -12   0   25.70    2.10
  -2 -12   0   25.30    1.80
  -2 -12   0   19.50    2.20
  -2 -12   0   22.10    2.20
  -2 -12   0   25.80    1.80
   2  12   0   22.90    2.00
   2  12   0   17.00    2.20
   2  12   0   20.50    1.80
   2  12   0   20.80    2.10
   2  12   0   21.00    2.10
  -3 -12   0    2.00    0.90
  -3 -12   0    2.00    1.20
  -3 -12   0    2.70    0.80
  -3 -12   0    2.70    1.00
  -3 -12   0    1.50    1.00
  -3 -12   0    1.50    0.70
   3  12   0    1.40    0.80
   3  12   0    1.00    1.10
   3  12   0    2.20    1.10
   3  12   0    1.50    0.90
   3  12   0    1.80    1.10
  -4 -12   0    6.10    1.00
  -4 -12   0    6.00    1.60
  -4 -12   0   10.30    1.50
  -4 -12   0    9.10    1.30
   4  12   0    6.80    1.50
   4  12   0    5.00    1.50
   4  12   0   12.30    1.50
   4  12   0    8.00    1.10
  -5 -12   0   19.50    2.50
  -5 -12   0   14.90    2.00
  -5 -12   0   19.80    1.80
  -5 -12   0   18.90    1.90
  -5 -12   0   17.80    1.80
   5  12   0   18.20    1.80
   5  12   0   21.50    2.20
   5  12   0   16.20    2.00
   5  12   0   17.00    2.30
   5  12   0   19.50    2.80
  -6 -12   0    7.50    1.40
  -6 -12   0    5.90    1.00
  -6 -12   0    9.00    1.30
  -6 -12   0    3.10    1.50
   6  12   0    6.90    1.20
   6  12   0    5.80    1.40
   6  12   0    3.70    1.40
  -7 -12   0   61.39    5.10
  -7 -12   0   78.99    4.90
  -7 -12   0   73.49    5.00
  -7 -12   0   70.49    5.70
  -7 -12   0   67.49    5.00
   7  12   0   72.09    4.90
   7  12   0   72.69    5.60
   7  12   0   74.09    5.20
   7  12   0   65.39    5.40
  -8 -12   0   -0.50    0.90
  -8 -12   0    1.20    1.10
  -8 -12   0    1.20    1.50
  -8 -12   0    0.10    1.30
  -8 -12   0   -0.50    1.10
   8  12   0   -0.90    1.30
   8  12   0    0.20    1.40
   8  12   0   -0.60    1.00
  -9 -12   0  133.39    9.00
  -9 -12   0  124.39    8.70
  -9 -12   0  135.99    8.80
  -9 -12   0  128.19    9.50
  -9 -12   0  137.29    8.60
   9  12   0  117.39    8.90
   9  12   0  125.69    8.60
   9  12   0  143.19    9.50
 -10 -12   0    9.90    1.80
 -10 -12   0    9.10    2.50
 -10 -12   0    5.50    1.40
 -10 -12   0    7.30    2.00
 -10 -12   0   10.40    1.80
  10  12   0    7.20    1.60
  10  12   0    9.40    2.30
  10  12   0    5.90    1.90
 -11 -12   0  127.49    8.70
 -11 -12   0  111.09    9.10
 -11 -12   0  124.79    8.20
 -11 -12   0  122.39    8.40
 -11 -12   0  113.59    8.40
  11  12   0  136.29    8.30
  11  12   0  112.19    9.00
  11  12   0  129.79    8.60
 -12 -12   0    9.00    1.60
 -12 -12   0    5.40    2.30
 -12 -12   0    4.70    2.10
 -12 -12   0    6.20    1.90
 -12 -12   0    4.90    1.80
  12  12   0    9.20    1.70
  12  12   0    4.80    2.00
  12  12   0    7.40    2.40
 -13 -12   0    2.40    2.10
 -13 -12   0    2.40    1.90
 -13 -12   0    5.80    1.50
 -13 -12   0    1.80    2.20
 -13 -12   0    2.70    1.80
  13  12   0    4.00    1.60
  13  12   0    3.60    2.20
  13  12   0    1.50    2.10
 -14 -12   0   15.40    2.60
 -14 -12   0   12.40    2.10
 -14 -12   0   11.30    2.60
 -14 -12   0   12.70    2.80
  14  12   0   12.40    2.20
  14  12   0   12.30    2.80
 -15 -12   0   10.00    2.50
 -15 -12   0    7.80    2.80
 -15 -12   0   10.70    2.50
 -15 -12   0    8.20    1.90
  15  12   0    8.90    2.20
  15  12   0   10.00    2.80
 -16 -12   0    3.50    1.70
 -16 -12   0    2.70    2.20
 -16 -12   0    5.10    2.20
 -16 -12   0    4.70    2.60
  16  12   0    4.30    2.50
 -17 -12   0   82.39    6.70
 -17 -12   0   75.79    6.90
 -17 -12   0   72.59    6.00
 -17 -12   0   79.29    6.60
  17  12   0   86.39    7.10
 -18 -12   0    0.60    2.60
 -18 -12   0    0.60    2.20
 -18 -12   0   -1.10    2.90
  18  12   0   -0.80    2.70
 -19 -12   0   -1.10    2.70
 -19 -12   0   -1.60    2.20
 -19 -12   0   -4.80    3.00
  19  12   0   -3.30    2.90
 -20 -12   0    1.30    2.90
 -20 -12   0    3.10    3.50
 -20 -12   0    1.20    2.60
  20  12   0    0.30    3.10
 -12  13   0   38.60    3.40
  11 -13   0   17.80    1.80
 -11  13   0   20.50    2.20
  10 -13   0   17.10    1.70
 -10  13   0   20.50    2.10
   9 -13   0   42.20    2.80
  -9  13   0   38.20    3.10
   8 -13   0    6.30    0.80
  -8  13   0    7.60    1.20
   7 -13   0    2.70    0.60
  -7  13   0    3.70    0.90
   6 -13   0  128.09    8.10
  -6  13   0  131.39    8.30
   5 -13   0   87.39    5.90
  -5  13   0   91.29    5.80
   4 -13   0  175.78   11.40
   4 -13   0  187.38   11.40
  -4  13   0  181.88   11.30
  -4  13   0  176.58   11.40
   3 -13   0   29.70    2.10
   3 -13   0   24.40    1.70
   3 -13   0   23.80    2.00
  -3  13   0   23.90    2.10
  -3  13   0   23.40    1.90
   2 -13   0   35.30    2.60
   2 -13   0   32.80    2.70
   2 -13   0   29.10    2.40
  -2  13   0   39.30    2.40
  -2  13   0   35.70    2.50
  -2  13   0   36.90    2.70
   1 -13   0   23.90    2.20
   1 -13   0   25.00    2.10
   1 -13   0   23.90    2.00
   1 -13   0   30.20    1.80
   1 -13   0   22.50    1.80
  -1  13   0   21.40    2.00
  -1  13   0   24.80    1.90
  -1  13   0   25.80    1.80
  -1  13   0   24.80    2.20
   0 -13   0    6.50    1.10
   0 -13   0    8.10    1.00
   0 -13   0    7.50    1.40
   0 -13   0   10.30    1.00
   0 -13   0    9.30    1.30
   0 -13   0    8.30    1.00
   0  13   0    8.20    1.20
   0  13   0    8.00    0.90
   0  13   0    7.80    1.20
   0  13   0    9.90    1.40
  -1 -13   0   55.39    4.10
  -1 -13   0   55.69    3.70
  -1 -13   0   56.89    4.20
  -1 -13   0   49.40    3.70
  -1 -13   0   56.59    3.70
  -1 -13   0   45.50    3.80
   1  13   0   59.29    4.00
   1  13   0   62.79    4.10
   1  13   0   62.19    4.10
   1  13   0   53.29    3.70
   1  13   0   48.00    3.80
  -2 -13   0    1.30    0.90
  -2 -13   0    4.30    0.90
  -2 -13   0    1.00    1.00
  -2 -13   0    3.20    0.70
  -2 -13   0    4.40    1.00
  -2 -13   0    4.10    0.80
   2  13   0    3.20    1.00
   2  13   0    4.60    1.00
   2  13   0    0.90    1.00
   2  13   0    2.60    1.10
   2  13   0    3.90    0.80
  -3 -13   0    5.80    0.90
  -3 -13   0    5.90    1.40
  -3 -13   0    6.70    1.00
  -3 -13   0    3.30    1.30
  -3 -13   0    6.10    1.30
  -3 -13   0    6.70    1.10
   3  13   0    6.40    1.40
   3  13   0    3.40    1.30
   3  13   0    7.10    1.00
   3  13   0    5.80    1.20
   3  13   0    5.70    1.30
  -4 -13   0  256.27   16.20
  -4 -13   0  248.88   16.80
  -4 -13   0  245.88   16.30
  -4 -13   0  255.47   16.40
  -4 -13   0  268.37   16.20
   4  13   0  257.27   16.20
   4  13   0  245.38   16.40
   4  13   0  260.57   16.70
   4  13   0  262.17   16.60
   4  13   0  283.27   16.80
  -5 -13   0  110.69    7.20
  -5 -13   0  110.49    7.80
  -5 -13   0  107.19    7.40
  -5 -13   0  105.09    7.10
   5  13   0  111.59    7.60
   5  13   0  110.79    7.10
   5  13   0  109.39    7.70
   5  13   0  101.39    7.30
  -6 -13   0  109.89    7.30
  -6 -13   0  110.69    8.00
  -6 -13   0  106.89    7.40
  -6 -13   0   99.49    7.60
   6  13   0  122.29    7.40
   6  13   0  114.69    7.80
   6  13   0  113.29    7.90
   6  13   0  113.19    7.60
  -7 -13   0    8.10    1.30
  -7 -13   0   11.80    1.70
  -7 -13   0    8.30    2.10
  -7 -13   0    6.50    1.70
  -7 -13   0    8.80    1.60
   7  13   0    8.80    1.80
   7  13   0    9.10    2.00
   7  13   0    7.50    1.90
   7  13   0   10.00    1.50
  -8 -13   0   15.10    2.10
  -8 -13   0   15.10    2.30
  -8 -13   0   16.00    2.80
  -8 -13   0   18.80    2.00
  -8 -13   0   16.40    2.10
   8  13   0   13.70    2.20
   8  13   0   15.10    1.90
   8  13   0   14.70    2.50
   8  13   0   15.40    2.50
  -9 -13   0   10.70    2.00
  -9 -13   0   12.20    1.80
  -9 -13   0    4.50    1.90
   9  13   0    5.60    2.00
   9  13   0   10.90    1.60
   9  13   0    5.60    2.00
   9  13   0    8.30    2.00
 -10 -13   0   20.20    3.40
 -10 -13   0   18.80    2.10
 -10 -13   0   22.50    2.60
 -10 -13   0   24.60    2.90
 -10 -13   0   20.50    2.50
  10  13   0   20.60    2.70
  10  13   0   17.20    2.20
  10  13   0   19.20    3.10
 -11 -13   0   35.40    4.20
 -11 -13   0   31.20    2.90
 -11 -13   0   35.50    3.40
 -11 -13   0   25.50    3.10
 -11 -13   0   27.80    3.50
  11  13   0   30.80    3.90
  11  13   0   30.50    3.50
  11  13   0   33.00    3.10
 -12 -13   0   56.49    5.30
 -12 -13   0   57.69    4.50
 -12 -13   0   55.89    4.80
 -12 -13   0   53.79    5.70
 -12 -13   0   70.19    5.00
  12  13   0   59.29    5.60
  12  13   0   57.49    5.20
  12  13   0   56.99    4.60
 -13 -13   0   11.50    2.60
 -13 -13   0   12.40    2.40
 -13 -13   0   11.30    2.30
 -13 -13   0    7.80    3.00
 -13 -13   0   11.00    1.90
  13  13   0   10.10    2.10
  13  13   0    8.00    2.60
 -14 -13   0    4.70    1.70
 -14 -13   0    1.70    1.80
 -14 -13   0    4.90    2.50
 -14 -13   0    6.10    2.20
  14  13   0    2.80    2.40
  14  13   0    4.10    1.80
 -15 -13   0   18.00    2.50
 -15 -13   0   19.90    3.10
 -15 -13   0   16.50    2.90
 -15 -13   0   16.00    3.30
  15  13   0   20.20    3.30
  15  13   0   17.50    2.70
 -16 -13   0   35.70    4.20
 -16 -13   0   43.70    4.50
 -16 -13   0   31.00    3.50
 -16 -13   0   38.50    4.70
  16  13   0   40.30    4.60
 -17 -13   0    3.40    2.40
 -17 -13   0    5.30    3.00
 -17 -13   0    1.70    1.80
 -17 -13   0    3.10    2.40
  17  13   0    6.90    2.90
 -18 -13   0    1.50    3.00
 -18 -13   0   -2.60    2.10
 -18 -13   0   -2.40    2.40
  18  13   0    0.80    2.90
 -19 -13   0    3.00    2.60
 -19 -13   0    2.00    3.00
 -19 -13   0    3.20    3.50
  19  13   0   -2.20    3.10
 -20 -13   0    8.40    3.40
 -20 -13   0   10.70    4.10
 -20 -13   0    9.40    3.00
  20  13   0    7.50    3.80
  20  13   0   10.20    3.80
  -8  14   0   26.80    2.50
   7 -14   0    0.60    0.50
  -7  14   0    2.10    1.00
  -6  14   0   35.50    2.70
  -5  14   0    8.90    1.10
  -4  14   0   53.49    3.60
   3 -14   0   98.59    7.10
  -3  14   0  104.39    6.50
  -3  14   0   99.79    6.80
   2 -14   0   90.79    5.60
   2 -14   0   78.99    5.60
   2 -14   0   91.19    5.80
   2 -14   0   90.09    5.90
  -2  14   0   86.79    5.90
  -2  14   0   87.19    5.70
   0 -14   0  314.07   19.00
   0 -14   0  293.87   19.10
   0 -14   0  311.27   19.40
   0 -14   0  300.77   19.10
   0 -14   0  321.77   19.40
   0  14   0  313.57   19.30
   0  14   0  306.57   19.20
   0  14   0  294.47   19.20
   0  14   0  296.87   19.00
  -1 -14   0  127.69    8.70
  -1 -14   0  144.49    9.10
  -1 -14   0  146.49    9.10
  -1 -14   0  140.59    8.60
  -1 -14   0  124.09    8.70
   1  14   0  127.69    8.60
   1  14   0  116.09    8.70
   1  14   0  137.09    9.00
   1  14   0  153.28    9.00
   1  14   0  141.89    9.00
  -2 -14   0   31.50    3.20
  -2 -14   0   35.10    3.10
  -2 -14   0   40.20    3.00
  -2 -14   0   35.90    2.80
  -2 -14   0   41.10    2.70
   2  14   0   39.10    2.90
   2  14   0   41.90    2.70
   2  14   0   35.20    3.10
   2  14   0   34.20    3.10
   2  14   0   30.30    3.00
  -3 -14   0   59.19    4.90
  -3 -14   0   71.49    4.60
  -3 -14   0   61.99    4.30
  -3 -14   0   64.39    4.40
   3  14   0   70.29    4.40
   3  14   0   59.49    4.70
   3  14   0   62.49    4.80
   3  14   0   68.99    4.60
   3  14   0   56.99    4.70
  -4 -14   0   39.80    2.80
  -4 -14   0   35.30    3.10
  -4 -14   0   32.40    3.40
  -4 -14   0   34.30    2.90
   4  14   0   37.00    3.30
   4  14   0   38.10    3.30
   4  14   0   39.90    3.10
   4  14   0   30.70    3.30
   4  14   0   37.80    2.80
  -5 -14   0    8.50    1.90
  -5 -14   0   10.00    1.30
  -5 -14   0   10.10    1.70
   5  14   0    9.00    1.30
   5  14   0    7.10    1.70
   5  14   0    7.70    1.60
  -6 -14   0   69.29    5.50
  -6 -14   0   71.89    4.70
  -6 -14   0   65.19    5.10
  -6 -14   0   62.29    4.80
   6  14   0   73.99    5.40
   6  14   0   60.19    5.00
   6  14   0   69.49    5.30
   6  14   0   65.09    4.70
  -7 -14   0    1.00    0.90
  -7 -14   0    0.30    1.40
  -7 -14   0    2.50    1.30
  -7 -14   0    0.40    1.50
   7  14   0    1.40    1.50
   7  14   0    1.10    1.10
   7  14   0    3.10    1.50
   7  14   0    2.50    1.50
  -8 -14   0    4.40    1.40
  -8 -14   0    5.30    1.20
  -8 -14   0    5.00    1.50
  -8 -14   0    7.30    1.90
  -8 -14   0    4.50    1.90
   8  14   0    4.70    1.90
   8  14   0    3.90    1.70
   8  14   0    6.60    1.40
   8  14   0    7.50    1.80
  -9 -14   0    2.00    1.20
  -9 -14   0   -1.00    1.30
  -9 -14   0    2.90    1.50
  -9 -14   0    0.10    1.80
  -9 -14   0    0.90    1.70
   9  14   0   -0.40    1.60
   9  14   0    0.50    1.70
   9  14   0    0.40    1.70
   9  14   0   -0.60    1.30
 -10 -14   0  204.58   13.00
 -10 -14   0  207.88   13.30
 -10 -14   0  193.78   13.30
 -10 -14   0  198.48   14.10
 -10 -14   0  220.78   13.60
  10  14   0  207.28   13.50
  10  14   0  202.68   14.00
  10  14   0  185.88   13.70
  10  14   0  198.88   13.10
 -11 -14   0   72.19    5.60
 -11 -14   0   72.59    5.90
 -11 -14   0   73.19    6.50
 -11 -14   0   64.39    5.40
 -11 -14   0   69.69    5.20
  11  14   0   70.09    6.10
  11  14   0   70.99    5.40
  11  14   0   68.99    5.90
  11  14   0   77.99    6.40
 -12 -14   0    3.70    1.70
 -12 -14   0    4.40    2.30
 -12 -14   0    2.80    1.50
 -12 -14   0    4.30    1.90
 -12 -14   0    4.80    2.30
  12  14   0    5.00    2.50
  12  14   0    8.60    1.80
  12  14   0    4.80    2.30
  12  14   0    6.00    2.40
 -13 -14   0    3.10    1.60
 -13 -14   0    5.20    2.00
 -13 -14   0    5.40    2.50
 -13 -14   0    1.60    2.00
  13  14   0    6.30    2.40
  13  14   0    2.60    1.70
 -14 -14   0    0.00    2.00
 -14 -14   0    0.00    1.50
 -14 -14   0    1.40    1.80
 -14 -14   0    0.30    2.30
  14  14   0    0.50    1.70
  14  14   0   -0.20    2.30
 -15 -14   0   14.70    2.80
 -15 -14   0   13.30    2.60
 -15 -14   0   18.10    3.40
 -15 -14   0   11.60    2.30
  15  14   0   19.20    3.30
  15  14   0   15.10    2.40
 -16 -14   0   33.80    3.60
 -16 -14   0   41.70    4.90
 -16 -14   0   45.50    4.40
 -16 -14   0   28.60    4.00
  16  14   0   38.80    4.60
  16  14   0   31.80    5.00
 -17 -14   0    9.70    2.90
 -17 -14   0    6.20    2.50
 -17 -14   0    8.10    3.30
  17  14   0    8.00    3.50
  17  14   0    3.50    2.80
 -18 -14   0   17.00    4.20
 -18 -14   0   18.70    3.70
 -18 -14   0   19.80    3.50
  18  14   0   23.30    4.10
  18  14   0   25.50    4.50
 -19 -14   0    2.30    2.50
 -19 -14   0   -2.00    2.80
 -19 -14   0   -1.10    3.30
  19  14   0    1.80    3.30
  19  14   0    1.80    3.10
  -5  15   0  186.18   12.00
  -4  15   0    0.30    0.70
  -3  15   0   15.40    1.50
   2 -15   0  107.69    6.70
  -2  15   0  101.89    6.80
   1 -15   0   29.90    2.00
   1 -15   0   23.60    2.10
  -1  15   0   28.00    2.40
  -1  15   0   23.00    2.10
   0 -15   0   19.90    2.10
   0 -15   0   26.40    2.50
   0  15   0   24.10    2.20
  -1 -15   0   16.10    1.80
  -1 -15   0   16.00    2.00
  -1 -15   0   18.60    1.60
  -1 -15   0   17.10    2.10
   1  15   0   17.00    2.10
   1  15   0   15.80    1.90
  -2 -15   0   33.80    2.70
  -2 -15   0   27.70    3.00
  -2 -15   0   39.90    2.40
  -2 -15   0   35.80    2.50
   2  15   0   29.30    2.80
   2  15   0   22.00    3.00
   2  15   0   25.00    2.80
  -3 -15   0   21.20    2.70
  -3 -15   0   21.00    2.40
  -3 -15   0   24.00    2.00
  -3 -15   0   19.60    2.10
   3  15   0   23.10    2.30
   3  15   0   19.90    2.20
   3  15   0   22.60    2.50
   3  15   0   26.00    2.60
  -4 -15   0    1.90    1.20
  -4 -15   0    3.00    1.50
  -4 -15   0    2.30    0.90
  -4 -15   0   -0.10    1.00
   4  15   0    2.30    1.50
   4  15   0    3.00    1.40
   4  15   0    3.50    1.50
   4  15   0    0.90    0.90
   4  15   0    1.50    1.20
  -5 -15   0  321.37   19.70
  -5 -15   0  300.97   20.00
  -5 -15   0  309.57   19.80
  -5 -15   0  317.97   20.40
   5  15   0  313.17   19.90
   5  15   0  337.47   20.30
   5  15   0  311.47   19.70
   5  15   0  299.27   20.20
  -6 -15   0    1.90    1.00
  -6 -15   0    1.60    1.50
  -6 -15   0    0.50    1.50
  -6 -15   0    0.70    1.20
   6  15   0    4.10    1.20
   6  15   0    2.20    1.50
   6  15   0    1.30    1.60
   6  15   0    1.20    1.50
  -7 -15   0   55.79    4.10
  -7 -15   0   60.59    5.10
  -7 -15   0   50.59    4.50
  -7 -15   0   53.89    4.20
   7  15   0   55.59    4.80
   7  15   0   54.29    4.60
   7  15   0   53.09    4.10
   7  15   0   52.69    4.50
  -8 -15   0    9.10    2.10
  -8 -15   0   10.30    1.70
  -8 -15   0    8.30    1.80
  -8 -15   0    7.00    2.40
   8  15   0   10.10    1.70
   8  15   0   10.80    2.30
   8  15   0    9.80    2.40
   8  15   0   11.20    2.30
  -9 -15   0    1.30    1.50
  -9 -15   0   -0.40    1.80
  -9 -15   0   -1.70    1.80
  -9 -15   0   -1.10    1.10
  -9 -15   0   -0.90    1.30
   9  15   0   -1.50    1.70
   9  15   0    1.20    1.80
   9  15   0    1.20    1.80
   9  15   0   -1.00    1.30
 -10 -15   0   16.00    2.20
 -10 -15   0   13.90    2.40
 -10 -15   0    7.70    1.60
 -10 -15   0    9.10    2.50
  10  15   0   11.90    1.90
  10  15   0   11.90    2.60
  10  15   0   10.90    2.30
  10  15   0   15.10    2.70
 -11 -15   0  107.29    7.20
 -11 -15   0  103.79    7.50
 -11 -15   0  107.49    8.50
 -11 -15   0   94.99    7.30
 -11 -15   0  106.29    7.90
  11  15   0  108.79    8.20
  11  15   0  105.09    7.30
  11  15   0  100.89    8.10
  11  15   0   96.49    7.70
 -12 -15   0   34.00    3.90
 -12 -15   0   37.30    3.60
 -12 -15   0   27.10    3.00
 -12 -15   0   29.90    3.40
 -12 -15   0   22.60    3.90
  12  15   0   24.10    3.90
  12  15   0   41.40    4.30
  12  15   0   37.50    3.40
 -13 -15   0   24.50    3.10
 -13 -15   0   22.00    2.80
 -13 -15   0   22.50    3.50
 -13 -15   0   21.40    3.00
  13  15   0   23.80    3.90
  13  15   0   24.40    3.40
  13  15   0   23.00    2.80
 -14 -15   0   18.70    2.70
 -14 -15   0   18.10    2.80
 -14 -15   0   16.50    3.40
 -14 -15   0   16.80    3.00
  14  15   0   12.90    3.30
  14  15   0   13.80    3.20
  14  15   0   14.90    2.50
 -15 -15   0   43.10    4.60
 -15 -15   0   48.70    4.40
 -15 -15   0   53.09    5.10
 -15 -15   0   54.99    5.50
  15  15   0   55.29    5.60
  15  15   0   55.39    5.40
  15  15   0   38.30    5.40
 -16 -15   0   -1.20    2.30
 -16 -15   0    1.30    2.20
 -16 -15   0    2.80    2.90
  16  15   0    5.00    2.90
  16  15   0    4.40    3.10
 -17 -15   0   17.50    3.90
 -17 -15   0   13.00    3.00
 -17 -15   0   14.60    3.20
  17  15   0   12.20    3.90
  17  15   0   13.20    3.40
 -18 -15   0   13.40    3.40
 -18 -15   0    9.60    3.90
 -18 -15   0    8.70    2.80
  18  15   0    7.60    3.70
  18  15   0   11.40    3.70
 -19 -15   0    1.60    3.10
 -19 -15   0   -4.50    3.40
 -19 -15   0   -0.60    2.30
  19  15   0   -0.70    3.30
  19  15   0   -0.90    3.20
   3 -16   0   26.00    1.90
   2 -16   0  113.79    7.00
  -2  16   0  104.89    7.40
   1 -16   0   72.89    4.50
  -1  16   0   63.39    4.90
   0 -16   0  149.09    9.10
   0 -16   0  144.89    9.30
   0  16   0  139.59    9.70
   0  16   0  140.79    9.50
  -1 -16   0  107.19    7.20
  -1 -16   0  111.99    7.40
   1  16   0  114.99    7.70
   1  16   0  113.39    7.50
  -2 -16   0   40.80    4.00
  -2 -16   0   51.99    3.20
  -2 -16   0   42.30    3.40
   2  16   0   42.60    3.60
   2  16   0   36.90    3.60
  -3 -16   0   49.90    4.00
  -3 -16   0   53.69    3.60
  -3 -16   0   48.00    4.30
   3  16   0   52.19    4.20
   3  16   0   49.30    4.10
  -4 -16   0    1.70    0.90
  -4 -16   0    0.60    1.40
  -4 -16   0    1.90    1.40
  -4 -16   0    4.00    1.20
   4  16   0    1.90    1.50
   4  16   0    1.90    1.30
  -5 -16   0    9.50    1.80
  -5 -16   0    8.30    2.00
  -5 -16   0   11.80    1.70
   5  16   0    8.20    1.90
   5  16   0    9.70    1.80
  -6 -16   0    3.20    1.80
  -6 -16   0    2.60    1.40
  -6 -16   0    4.70    1.70
  -6 -16   0    4.10    1.10
   6  16   0    1.40    1.70
   6  16   0    3.70    1.70
   6  16   0    1.60    1.50
  -7 -16   0   79.99    6.60
  -7 -16   0   89.29    6.30
  -7 -16   0   85.19    5.70
  -7 -16   0   91.89    5.90
   7  16   0   66.39    6.20
   7  16   0   79.29    6.10
   7  16   0   78.59    6.40
  -8 -16   0    1.30    2.10
  -8 -16   0    1.10    1.60
  -8 -16   0    1.60    1.90
  -8 -16   0    2.10    1.30
   8  16   0    2.60    1.90
   8  16   0    0.60    1.70
   8  16   0    0.40    1.80
  -9 -16   0   25.20    3.30
  -9 -16   0   23.20    2.50
  -9 -16   0   21.80    2.80
  -9 -16   0   25.90    3.80
   9  16   0   17.90    3.00
   9  16   0   25.30    3.40
   9  16   0   23.70    3.50
 -10 -16   0   67.89    5.60
 -10 -16   0   58.99    5.00
 -10 -16   0   60.29    6.00
 -10 -16   0   66.79    5.20
 -10 -16   0   63.79    4.80
  10  16   0   61.29    5.60
  10  16   0   63.29    5.80
  10  16   0   59.09    5.40
 -11 -16   0   33.50    3.40
 -11 -16   0   32.40    3.80
 -11 -16   0   23.50    4.00
 -11 -16   0   26.90    2.90
 -11 -16   0   28.80    3.20
  11  16   0   31.20    3.60
  11  16   0   33.60    4.20
  11  16   0   22.50    3.60
 -12 -16   0   78.09    6.80
 -12 -16   0   82.39    6.40
 -12 -16   0   80.09    6.10
 -12 -16   0   87.79    6.50
  12  16   0   81.09    7.00
  12  16   0   91.49    6.90
 -13 -16   0   20.80    2.90
 -13 -16   0   18.80    3.50
 -13 -16   0   21.50    3.10
 -13 -16   0   23.50    3.30
  13  16   0   23.10    3.50
  13  16   0   23.80    3.90
 -14 -16   0    2.60    1.80
 -14 -16   0    2.80    2.40
 -14 -16   0    4.00    2.10
 -14 -16   0    2.10    2.70
  14  16   0    0.80    2.70
  14  16   0    1.80    2.70
 -15 -16   0   11.30    3.30
 -15 -16   0   11.60    2.30
 -15 -16   0    9.20    2.50
 -15 -16   0   11.40    2.80
  15  16   0    6.60    2.90
  15  16   0   10.40    3.50
 -16 -16   0   20.00    3.30
 -16 -16   0   20.90    4.00
 -16 -16   0   22.90    3.60
  16  16   0   24.00    4.40
  16  16   0   24.30    4.00
 -17 -16   0   35.90    4.90
 -17 -16   0   21.00    3.90
 -17 -16   0   22.20    3.60
  17  16   0   30.60    4.40
  17  16   0   23.60    4.70
 -18 -16   0    5.20    3.60
 -18 -16   0    2.00    2.90
 -18 -16   0    5.50    2.60
  18  16   0    3.40    3.50
  18  16   0    4.70    3.20
   2 -17   0   19.50    1.80
   1 -17   0   17.00    1.60
  -1  17   0   15.90    2.00
   0 -17   0   12.70    1.40
   0  17   0   14.70    2.00
  -1 -17   0    5.60    1.00
  -1 -17   0    4.40    1.30
   1  17   0    6.30    1.60
  -2 -17   0   34.60    3.20
  -2 -17   0   40.60    2.90
   2  17   0   39.90    4.20
   2  17   0   39.80    3.50
  -3 -17   0    3.70    1.40
  -3 -17   0    4.30    1.10
   3  17   0    1.80    1.50
   3  17   0    3.00    1.50
  -4 -17   0   74.89    5.60
  -4 -17   0   77.99    5.20
   4  17   0   73.09    5.70
   4  17   0   74.29    5.70
  -5 -17   0   41.70    4.50
  -5 -17   0   42.40    3.30
  -5 -17   0   39.20    3.80
   5  17   0   40.80    4.00
   5  17   0   41.90    4.00
  -6 -17   0   99.29    6.50
  -6 -17   0   92.29    6.70
  -6 -17   0   83.49    7.10
  -6 -17   0  107.49    6.40
   6  17   0   82.89    6.90
   6  17   0   91.09    7.00
  -7 -17   0   43.50    3.50
  -7 -17   0   45.10    4.60
  -7 -17   0   44.30    3.80
  -7 -17   0   38.80    4.00
   7  17   0   39.80    4.00
   7  17   0   42.10    4.20
   7  17   0   47.90    4.40
  -8 -17   0    0.50    1.60
  -8 -17   0   -1.40    1.70
  -8 -17   0   -1.60    1.20
  -8 -17   0    2.10    2.00
   8  17   0   -1.00    1.70
   8  17   0    0.70    1.80
   8  17   0   -0.20    1.80
  -9 -17   0   24.50    3.30
  -9 -17   0   21.90    2.80
  -9 -17   0   24.40    2.60
  -9 -17   0   20.10    3.60
   9  17   0   16.50    3.20
   9  17   0   21.80    3.30
   9  17   0   19.60    3.00
 -10 -17   0    8.40    2.30
 -10 -17   0   13.40    2.00
 -10 -17   0   11.80    3.10
 -10 -17   0   10.60    2.60
  10  17   0   10.30    2.70
  10  17   0    8.30    2.70
  10  17   0   13.30    2.70
 -11 -17   0    5.50    1.60
 -11 -17   0    5.50    2.10
 -11 -17   0    7.40    2.50
 -11 -17   0    7.40    2.60
  11  17   0    7.70    2.50
  11  17   0    3.60    2.40
 -12 -17   0   44.40    4.40
 -12 -17   0   49.40    4.20
 -12 -17   0   45.90    4.70
 -12 -17   0   57.39    5.30
  12  17   0   42.90    5.10
  12  17   0   49.30    5.10
 -13 -17   0    2.50    2.30
 -13 -17   0    0.10    1.90
 -13 -17   0    2.00    1.90
 -13 -17   0    5.20    2.80
  13  17   0   -1.50    2.30
  13  17   0    2.20    2.70
 -14 -17   0   12.10    2.60
 -14 -17   0    8.80    3.10
 -14 -17   0   15.40    3.00
 -14 -17   0    7.00    2.30
  14  17   0   13.10    3.20
  14  17   0   11.20    3.40
 -15 -17   0   -1.10    2.40
 -15 -17   0   -0.30    2.00
 -15 -17   0    1.60    3.10
  15  17   0   -0.80    2.80
  15  17   0    4.40    2.80
 -16 -17   0   16.40    3.20
 -16 -17   0   18.10    3.50
 -16 -17   0   24.50    4.20
  16  17   0   23.60    4.00
  16  17   0   20.60    4.30
 -17 -17   0   14.40    3.30
 -17 -17   0   10.90    3.90
 -17 -17   0    8.40    2.70
  17  17   0   12.70    4.10
  17  17   0   13.00    3.60
 -18 -17   0    1.10    2.50
  18  17   0   -1.00    3.30
  18  17   0    0.70    3.40
   0 -18   0    6.50    1.10
   0  18   0    6.40    1.70
  -1 -18   0   65.69    4.30
   1  18   0   60.09    4.90
  -2 -18   0   16.10    1.70
   2  18   0   14.40    2.30
  -3 -18   0    2.60    1.50
  -3 -18   0    5.20    1.20
   3  18   0    4.70    1.70
  -4 -18   0   12.20    1.60
  -4 -18   0   13.60    2.00
   4  18   0    7.50    2.10
  -5 -18   0    9.70    2.00
  -5 -18   0   10.20    1.60
   5  18   0   10.30    2.20
   5  18   0    9.00    2.20
  -6 -18   0   30.70    2.70
  -6 -18   0   32.80    3.30
   6  18   0   23.30    3.40
   6  18   0   27.10    3.40
  -7 -18   0   14.70    2.70
  -7 -18   0   18.00    2.20
   7  18   0   18.20    2.90
   7  18   0   15.20    2.90
  -8 -18   0   14.20    2.60
  -8 -18   0    9.80    1.80
  -8 -18   0   16.40    2.80
   8  18   0   11.90    2.70
   8  18   0   10.80    2.60
  -9 -18   0   23.30    2.50
  -9 -18   0   19.40    3.10
  -9 -18   0   19.50    3.60
  -9 -18   0   21.60    2.80
   9  18   0   15.40    3.20
   9  18   0   19.20    3.30
 -10 -18   0   18.60    3.20
 -10 -18   0   21.10    2.90
 -10 -18   0   19.60    2.60
 -10 -18   0   18.90    3.70
  10  18   0   19.10    3.30
  10  18   0   17.90    3.40
  10  18   0   15.60    3.20
 -11 -18   0   25.90    3.10
 -11 -18   0   34.90    4.10
 -11 -18   0   35.00    3.70
  11  18   0   49.70    4.60
  11  18   0   31.20    4.30
 -12 -18   0   14.40    3.20
 -12 -18   0    8.50    2.50
 -12 -18   0   10.70    2.10
  12  18   0    8.30    2.70
  12  18   0   12.30    3.20
 -13 -18   0    5.60    2.40
 -13 -18   0    6.50    2.00
 -13 -18   0    2.60    2.80
  13  18   0    5.20    2.80
  13  18   0    3.50    2.90
 -14 -18   0    5.40    2.60
 -14 -18   0    7.00    3.30
 -14 -18   0    7.60    2.40
  14  18   0    6.80    3.00
  14  18   0    6.60    3.30
 -15 -18   0   10.30    2.60
 -15 -18   0    8.40    2.90
 -15 -18   0    4.20    3.20
  15  18   0    7.80    3.30
  15  18   0    6.50    3.50
 -16 -18   0   12.40    4.00
 -16 -18   0   10.20    2.80
 -16 -18   0   14.10    3.30
  16  18   0   15.90    3.70
  16  18   0   14.20    4.10
 -17 -18   0    8.40    2.90
 -17 -18   0   11.50    4.20
 -17 -18   0   11.10    3.40
  17  18   0   10.90    4.10
  17  18   0   13.00    3.80
  -1 -19   0   45.60    3.40
   1  19   0   45.60    4.00
  -2 -19   0    1.40    1.00
   2  19   0    2.50    1.60
  -3 -19   0    2.80    1.10
   3  19   0    2.30    1.70
  -4 -19   0    5.50    1.70
  -4 -19   0    4.80    1.20
   4  19   0    4.60    1.90
  -5 -19   0   86.79    5.80
  -5 -19   0   82.39    6.20
   5  19   0   79.69    6.50
  -6 -19   0    6.20    1.50
  -6 -19   0   10.60    2.20
   6  19   0    5.30    2.20
  -7 -19   0    3.10    2.00
  -7 -19   0    2.70    1.40
   7  19   0    3.80    2.20
  -8 -19   0   23.20    3.30
  -8 -19   0   22.70    2.70
   8  19   0   26.10    3.60
   8  19   0   27.20    3.70
  -9 -19   0    3.20    2.30
  -9 -19   0    2.80    1.60
   9  19   0    5.60    2.50
   9  19   0    4.70    2.30
 -10 -19   0    4.10    1.70
 -10 -19   0    5.60    2.50
  10  19   0    3.20    2.60
 -11 -19   0   37.50    4.40
 -11 -19   0   35.20    3.60
 -11 -19   0   36.70    4.40
  11  19   0   38.90    4.80
 -12 -19   0    0.90    2.20
 -12 -19   0    2.30    2.60
 -12 -19   0    2.10    1.80
  12  19   0   -0.40    2.70
 -13 -19   0    6.80    3.00
 -13 -19   0    7.40    2.50
  13  19   0    2.00    3.00
 -14 -19   0    1.10    2.60
 -14 -19   0    1.90    3.10
  14  19   0    6.80    3.20
  14  19   0    2.60    3.70
 -15 -19   0   23.40    4.30
 -15 -19   0   28.70    4.00
  15  19   0   18.90    3.90
  15  19   0   14.50    4.20
 -16 -19   0    8.50    3.20
 -16 -19   0    9.00    3.80
  16  19   0    4.60    3.20
  16  19   0    1.40    3.70
  -2 -20   0   10.50    1.50
   2  20   0   11.80    2.30
  -3 -20   0   34.20    2.90
   3  20   0   36.10    3.80
  -4 -20   0    1.30    1.20
   4  20   0   -0.40    1.70
  -5 -20   0   12.90    1.80
   5  20   0   16.00    2.70
  -6 -20   0   34.40    3.10
  -6 -20   0   25.30    3.30
   6  20   0   33.80    4.00
  -7 -20   0   18.00    2.30
  -7 -20   0   18.00    2.80
   7  20   0   15.00    3.00
  -8 -20   0    0.90    1.50
  -8 -20   0    3.00    2.20
   8  20   0   -0.40    2.30
  -9 -20   0    3.90    1.70
  -9 -20   0    4.80    2.50
   9  20   0    2.80    2.50
 -10 -20   0   32.70    4.20
 -10 -20   0   40.70    3.80
  10  20   0   37.50    4.70
 -11 -20   0    2.50    1.90
 -11 -20   0    1.70    2.50
  11  20   0    3.90    3.00
 -12 -20   0    5.70    2.30
 -12 -20   0    3.40    2.80
  12  20   0    5.10    3.20
 -13 -20   0   14.60    3.70
  13  20   0   14.10    3.80
 -14 -20   0    0.60    3.00
  14  20   0    0.60    3.40
 -15 -20   0    3.70    3.50
 -15 -20   0    1.50    2.90
  15  20   0    0.60    3.40
  -3 -21   0    8.30    2.00
   3  21   0    6.10    2.20
  -4 -21   0   31.10    2.90
   4  21   0   25.50    3.50
  -5 -21   0   26.10    2.60
   5  21   0   19.60    3.20
  -6 -21   0   18.40    2.30
   6  21   0   19.60    3.20
  -7 -21   0   18.80    2.40
  -7 -21   0   15.50    2.80
   7  21   0   14.70    3.10
  -8 -21   0    9.50    2.00
  -8 -21   0   10.50    2.70
   8  21   0   12.30    3.10
  -9 -21   0    7.80    2.80
  -9 -21   0    7.20    2.00
   9  21   0   15.10    3.30
 -10 -21   0    1.90    1.80
 -10 -21   0    3.60    2.60
  10  21   0    7.10    3.00
 -11 -21   0    8.90    2.20
 -11 -21   0    7.80    3.00
  11  21   0    9.50    3.40
 -12 -21   0   16.00    3.60
  12  21   0   13.10    3.70
 -13 -21   0   -0.10    3.10
  13  21   0    5.00    3.50
 -14 -21   0   -2.40    3.20
  14  21   0    1.50    3.50
  -5 -22   0    9.00    1.90
   5  22   0    7.40    2.60
  -6 -22   0   13.10    2.10
   6  22   0   12.00    2.90
  -7 -22   0   24.30    2.80
   7  22   0   21.20    3.60
  -8 -22   0    1.30    1.70
   8  22   0    0.80    2.60
  -9 -22   0   30.00    3.30
  -9 -22   0   25.40    3.80
   9  22   0   27.40    4.20
 -10 -22   0    1.10    2.70
 -10 -22   0    0.70    1.80
  10  22   0    1.50    2.70
 -11 -22   0   16.40    3.50
  11  22   0   15.50    3.70
 -12 -22   0   13.70    3.80
  12  22   0   10.50    3.70
 -13 -22   0   -0.60    3.20
  13  22   0   -0.50    3.00
  -6 -23   0   30.50    3.40
   6  23   0   29.30    4.00
  -7 -23   0   12.00    2.30
   7  23   0   11.60    3.20
  -8 -23   0   11.30    2.30
   8  23   0    5.50    3.00
  -9 -23   0    8.40    2.20
   9  23   0    6.60    3.20
  10  23   0    7.90    3.30
 -11 -23   0    8.70    3.30
  11  23   0    7.80    3.50
  12  23   0    7.00    3.50
   7  24   0    0.70    3.80
  -8 -24   0    2.60    2.00
   8  24   0    3.80    2.90
   9  24   0   -1.30    2.90
  10  24   0   34.90    5.10
   9  25   0    4.20    3.10
  10  24  -1    9.50    3.60
   9  24  -1    1.60    3.00
   8  24  -1    8.10    3.20
  -8 -24   1    8.60    2.50
  12  23  -1    2.10    3.30
  11  23  -1   24.40    4.40
 -11 -23   1   24.90    4.50
  10  23  -1    6.60    3.30
   9  23  -1   13.60    3.40
  -9 -23   1    7.70    2.20
   8  23  -1    2.30    2.70
  -8 -23   1    4.90    2.00
   7  23  -1    6.60    2.90
  -7 -23   1    4.70    1.90
   6  23  -1   32.90    5.00
  13  22  -1    0.70    3.20
 -13 -22   1   -1.10    3.20
  12  22  -1   22.80    4.40
 -12 -22   1   26.60    4.40
  11  22  -1    4.90    3.20
 -11 -22   1    3.60    2.90
  10  22  -1   15.80    3.70
 -10 -22   1   15.80    2.60
 -10 -22   1   10.90    3.30
   9  22  -1    9.10    3.00
  -9 -22   1    7.50    2.80
  -9 -22   1    6.20    2.00
   8  22  -1    2.40    2.70
  -8 -22   1    3.20    1.80
   7  22  -1   21.40    3.70
  -7 -22   1   24.00    2.90
   6  22  -1   28.90    3.90
  -6 -22   1   30.30    3.10
   5  22  -1    2.60    2.10
  -5 -22   1    1.10    1.40
  14  21  -1    4.10    3.70
 -14 -21   1    4.30    3.50
  13  21  -1    3.40    3.30
 -13 -21   1   -2.60    3.10
  12  21  -1    7.10    3.60
 -12 -21   1   12.40    3.50
  11  21  -1    8.00    3.20
 -11 -21   1   11.80    2.40
 -11 -21   1    9.40    3.10
  10  21  -1   13.60    3.40
 -10 -21   1    9.30    3.00
 -10 -21   1   11.80    2.30
   9  21  -1   25.60    4.00
  -9 -21   1   26.90    3.10
  -9 -21   1   27.00    3.70
   8  21  -1    6.80    2.70
  -8 -21   1    2.00    1.70
  -8 -21   1    1.70    2.20
   7  21  -1   28.20    4.00
  -7 -21   1   34.80    3.20
  -7 -21   1   29.10    3.80
   6  21  -1    1.60    2.20
  -6 -21   1    1.30    1.50
   5  21  -1   23.80    3.30
  -5 -21   1   24.20    2.60
   4  21  -1   16.30    2.90
  -4 -21   1   19.70    2.20
  15  20  -1    9.00    3.90
 -15 -20   1   15.30    4.20
 -15 -20   1   21.60    5.40
  14  20  -1    3.40    3.30
 -14 -20   1    5.60    3.40
  13  20  -1    5.10    3.20
 -13 -20   1    6.70    3.30
  12  20  -1    5.50    3.30
 -12 -20   1    3.70    2.40
 -12 -20   1    9.00    3.20
  11  20  -1   17.30    3.60
 -11 -20   1   17.10    2.70
 -11 -20   1   20.10    3.50
  10  20  -1    4.40    2.70
 -10 -20   1    5.30    1.80
 -10 -20   1    8.30    2.70
   9  20  -1    3.00    2.50
  -9 -20   1    8.30    2.00
  -9 -20   1    5.60    2.50
   8  20  -1   30.90    4.20
  -8 -20   1   34.00    3.90
  -8 -20   1   34.30    3.40
   7  20  -1    1.00    2.20
  -7 -20   1   -0.50    1.30
  -7 -20   1    1.60    1.90
   6  20  -1    1.70    2.10
  -6 -20   1    4.10    2.00
  -6 -20   1    2.30    1.40
   5  20  -1   29.00    3.80
  -5 -20   1   41.20    3.20
   4  20  -1    2.60    1.90
  -4 -20   1    0.70    1.20
   3  20  -1   33.90    3.60
  -3 -20   1   34.00    3.00
  -2 -20   1   23.30    2.60
  16  19  -1   29.70    4.90
  16  19  -1   35.80    5.30
 -16 -19   1   38.00    4.50
 -16 -19   1   36.70    4.70
 -16 -19   1   38.30    5.30
  15  19  -1    5.30    3.60
  15  19  -1    5.70    3.40
 -15 -19   1    9.90    3.60
 -15 -19   1    8.30    3.00
  14  19  -1    1.00    3.20
 -14 -19   1    0.40    3.00
 -14 -19   1    1.80    2.60
  13  19  -1   11.60    3.60
 -13 -19   1   10.70    2.90
 -13 -19   1   10.90    3.30
  12  19  -1   -1.20    2.60
 -12 -19   1   -1.30    2.50
 -12 -19   1   -0.80    2.10
 -12 -19   1    1.00    1.80
  11  19  -1    6.00    2.90
 -11 -19   1    8.90    2.80
 -11 -19   1   11.00    2.10
  10  19  -1   26.90    4.00
 -10 -19   1   31.20    3.90
 -10 -19   1   28.10    3.10
   9  19  -1    1.40    2.10
   9  19  -1   -0.50    2.20
  -9 -19   1    0.40    2.20
  -9 -19   1    1.30    1.60
   8  19  -1    2.80    3.10
   8  19  -1    3.20    2.30
  -8 -19   1    1.10    2.10
  -8 -19   1    1.10    1.50
   7  19  -1    0.40    1.90
  -7 -19   1    0.90    1.40
  -7 -19   1    0.80    1.90
   6  19  -1   74.79    6.00
  -6 -19   1   71.59    5.70
  -6 -19   1   71.29    5.20
   5  19  -1   23.80    3.20
  -5 -19   1   23.50    2.90
  -5 -19   1   25.90    2.50
   4  19  -1   15.70    2.50
  -4 -19   1   18.30    2.00
  -4 -19   1   14.20    2.30
   3  19  -1    8.20    2.10
  -3 -19   1   12.00    1.60
   2  19  -1    0.20    1.50
  -2 -19   1    1.70    1.00
   1  19  -1    9.70    2.00
  -1 -19   1   10.40    1.40
  17  18  -1    3.30    3.50
  17  18  -1    1.90    3.30
 -17 -18   1    1.30    2.90
 -17 -18   1    4.40    2.40
 -17 -18   1    1.40    3.70
  16  18  -1   10.70    3.80
  16  18  -1   13.20    3.50
 -16 -18   1   15.70    3.30
 -16 -18   1    8.80    3.80
 -16 -18   1    8.20    2.70
  15  18  -1    1.90    3.10
  15  18  -1    3.80    3.30
 -15 -18   1    3.80    2.40
 -15 -18   1    7.90    2.90
 -15 -18   1    5.90    3.50
  14  18  -1    9.30    3.40
  14  18  -1    8.70    3.00
 -14 -18   1    5.50    3.00
 -14 -18   1    9.30    2.50
 -14 -18   1    8.40    2.80
  13  18  -1    2.20    2.80
  13  18  -1   -1.20    2.40
 -13 -18   1    1.20    1.90
 -13 -18   1   -1.80    2.10
 -13 -18   1   -1.50    1.70
 -13 -18   1   -2.00    2.60
  12  18  -1   22.60    3.80
  12  18  -1   17.40    3.20
 -12 -18   1   17.50    3.00
 -12 -18   1   18.40    2.60
 -12 -18   1   19.50    3.40
  11  18  -1   25.20    3.70
  11  18  -1   28.70    4.10
 -11 -18   1   27.30    3.40
 -11 -18   1   28.30    3.20
 -11 -18   1   33.20    3.90
  10  18  -1   19.40    4.70
  10  18  -1   28.40    3.90
  10  18  -1   27.40    4.00
 -10 -18   1   30.70    3.80
 -10 -18   1   31.40    4.40
 -10 -18   1   30.10    3.40
 -10 -18   1   28.60    3.10
   9  18  -1   17.60    3.00
   9  18  -1   16.10    3.10
  -9 -18   1   12.80    2.70
  -9 -18   1   14.40    2.50
  -9 -18   1   15.30    4.10
  -9 -18   1   16.60    2.20
   8  18  -1   -0.20    1.80
   8  18  -1   -1.50    1.90
  -8 -18   1   -0.20    1.30
  -8 -18   1   -2.30    1.90
   7  18  -1    6.70    2.10
   7  18  -1    1.90    2.10
  -7 -18   1    5.10    1.50
  -7 -18   1    5.00    2.10
   6  18  -1   34.30    3.90
   6  18  -1   38.80    4.00
  -6 -18   1   40.00    3.90
  -6 -18   1   46.90    3.40
   5  18  -1   23.10    3.30
   5  18  -1   26.40    3.20
  -5 -18   1   28.60    2.50
  -5 -18   1   20.10    2.80
   4  18  -1   50.99    4.70
  -4 -18   1   55.49    4.50
  -4 -18   1   60.09    4.10
   3  18  -1    2.50    1.60
  -3 -18   1   -0.10    1.30
  -3 -18   1   -0.40    1.00
   2  18  -1   12.70    2.10
  -2 -18   1   14.00    1.60
   1  18  -1   12.90    2.10
  -1 -18   1   20.50    1.80
   0  18  -1   11.60    1.80
   0 -18   1    9.40    1.30
  17  17  -1   30.30    4.80
  17  17  -1   33.40    5.40
 -17 -17   1   38.80    4.70
 -17 -17   1   37.20    5.30
 -17 -17   1   29.10    4.10
  16  17  -1    2.00    3.30
  16  17  -1    5.90    3.00
 -16 -17   1   -0.80    2.20
 -16 -17   1    4.20    3.30
 -16 -17   1    7.90    2.90
  15  17  -1   14.80    3.60
  15  17  -1   19.90    4.20
 -15 -17   1   18.20    3.20
 -15 -17   1   19.90    4.00
 -15 -17   1   21.30    3.50
  14  17  -1   10.30    3.30
  14  17  -1    8.60    3.00
 -14 -17   1    8.90    2.40
 -14 -17   1    5.80    2.00
 -14 -17   1    8.80    2.80
 -14 -17   1    8.90    3.20
  13  17  -1   -0.60    2.40
  13  17  -1   -1.10    2.40
 -13 -17   1   -2.00    1.60
 -13 -17   1   -0.20    2.20
 -13 -17   1   -2.20    2.50
 -13 -17   1    2.00    1.80
  12  17  -1   22.30    3.70
  12  17  -1   22.10    3.40
 -12 -17   1   19.20    2.60
 -12 -17   1   21.40    3.00
 -12 -17   1   17.90    2.80
 -12 -17   1   17.80    3.30
  11  17  -1   49.60    5.10
  11  17  -1   47.50    5.10
 -11 -17   1   55.69    5.20
 -11 -17   1   52.19    4.40
 -11 -17   1   47.80    5.60
 -11 -17   1   49.70    4.50
 -11 -17   1   62.49    4.80
  10  17  -1    6.10    2.20
  10  17  -1   -0.30    2.10
  10  17  -1    0.60    2.10
 -10 -17   1    5.60    2.00
 -10 -17   1    0.60    2.20
 -10 -17   1    4.30    2.30
 -10 -17   1    3.20    1.50
   9  17  -1   37.00    4.00
   9  17  -1   37.90    4.40
   9  17  -1   34.70    4.20
  -9 -17   1   39.30    4.20
  -9 -17   1   38.20    3.40
  -9 -17   1   40.10    3.80
  -9 -17   1   34.00    4.50
   8  17  -1   -1.00    1.70
   8  17  -1   -0.80    1.90
   8  17  -1    0.80    1.80
  -8 -17   1   -0.60    1.90
  -8 -17   1    0.60    1.60
  -8 -17   1   -0.10    1.20
  -8 -17   1    0.10    1.90
   7  17  -1   79.29    6.30
   7  17  -1   75.39    6.20
   7  17  -1   78.99    6.20
  -7 -17   1   82.19    5.50
  -7 -17   1   68.69    5.90
  -7 -17   1   77.49    6.40
  -7 -17   1   73.69    5.60
   6  17  -1    3.70    1.80
   6  17  -1    5.90    1.80
  -6 -17   1    5.40    1.30
  -6 -17   1    7.10    1.90
  -6 -17   1    4.90    1.90
  -6 -17   1    5.10    1.70
   5  17  -1   16.40    2.50
   5  17  -1   14.70    2.40
  -5 -17   1   15.70    2.30
  -5 -17   1   15.60    1.80
   4  17  -1    5.90    1.60
   3  17  -1    3.10    1.40
   3  17  -1    3.30    1.60
  -3 -17   1    3.10    1.00
  -3 -17   1    5.60    1.50
   2  17  -1   22.50    2.70
  -2 -17   1   24.00    2.50
  -2 -17   1   24.50    2.10
   1  17  -1   80.19    5.90
  -1 -17   1   81.99    5.40
   0  17  -1   12.90    2.00
   0 -17   1   18.90    1.60
  -1  17  -1  129.79    8.90
   1 -17   1  137.29    8.50
  18  16  -1   10.50    3.60
  18  16  -1    5.20    3.80
 -18 -16   1    7.40    3.80
 -18 -16   1   11.30    3.40
 -18 -16   1    6.30    2.70
  17  16  -1   17.70    4.20
  17  16  -1   26.10    4.20
 -17 -16   1   18.00    3.60
 -17 -16   1   17.50    3.40
 -17 -16   1   19.90    4.30
  16  16  -1   23.30    3.90
  16  16  -1   15.40    4.00
 -16 -16   1   17.50    3.80
 -16 -16   1   19.90    3.40
 -16 -16   1   14.30    3.10
  15  16  -1   24.60    3.90
  15  16  -1   16.90    4.00
 -15 -16   1   25.80    4.10
 -15 -16   1   23.50    3.50
 -15 -16   1   18.70    3.20
 -15 -16   1   19.00    3.10
  14  16  -1    5.40    2.80
  14  16  -1    5.10    2.90
 -14 -16   1    4.00    2.60
 -14 -16   1    7.30    2.20
 -14 -16   1    5.60    2.90
 -14 -16   1    6.60    2.00
  13  16  -1    3.20    2.60
  13  16  -1    4.70    2.70
 -13 -16   1   -0.40    2.40
 -13 -16   1    0.60    1.60
 -13 -16   1    0.70    1.80
 -13 -16   1    2.00    2.20
  12  16  -1   20.80    3.10
  12  16  -1   17.00    3.30
 -12 -16   1   18.80    2.50
 -12 -16   1   17.70    2.60
 -12 -16   1   20.90    3.20
 -12 -16   1   17.00    2.80
  11  16  -1   12.50    2.90
  11  16  -1   15.00    2.80
  11  16  -1   12.10    2.90
 -11 -16   1   13.40    2.40
 -11 -16   1   10.80    3.00
 -11 -16   1   16.70    2.60
 -11 -16   1   19.00    3.00
 -11 -16   1   14.00    2.10
  10  16  -1   14.10    2.80
  10  16  -1   10.80    2.70
  10  16  -1   11.70    2.60
 -10 -16   1   12.20    2.30
 -10 -16   1    9.00    2.50
 -10 -16   1   14.60    2.00
 -10 -16   1    9.70    2.70
 -10 -16   1   10.00    2.10
   9  16  -1    3.00    2.00
   9  16  -1    5.80    2.10
   9  16  -1    4.80    2.10
  -9 -16   1    3.40    1.60
  -9 -16   1    3.10    1.70
  -9 -16   1    4.40    1.30
  -9 -16   1    3.70    2.10
  -9 -16   1    3.80    2.10
   8  16  -1    7.50    2.20
   8  16  -1    8.80    2.30
   8  16  -1    9.30    2.10
  -8 -16   1    8.80    2.50
  -8 -16   1    8.60    1.90
  -8 -16   1    9.40    1.70
  -8 -16   1   10.80    2.30
   7  16  -1   29.00    3.20
   7  16  -1   28.90    3.50
   7  16  -1   30.60    3.40
  -7 -16   1   23.90    3.60
  -7 -16   1   25.10    2.80
  -7 -16   1   34.30    2.80
  -7 -16   1   30.00    3.30
   6  16  -1   62.89    5.10
   6  16  -1   55.69    4.70
   6  16  -1   59.09    5.00
  -6 -16   1   65.19    4.40
  -6 -16   1   59.09    4.50
  -6 -16   1   59.09    5.30
  -6 -16   1   61.29    4.90
   5  16  -1  141.29   10.00
   5  16  -1  138.09   10.00
   5  16  -1  140.49    9.80
  -5 -16   1  155.28    9.80
  -5 -16   1  150.38    9.60
  -5 -16   1  148.39    9.40
  -5 -16   1  145.59   10.20
   4  16  -1   74.49    5.60
   4  16  -1   78.99    5.70
  -4 -16   1   74.29    5.90
  -4 -16   1   70.49    5.40
  -4 -16   1   77.19    5.10
  -4 -16   1   70.89    5.20
   3  16  -1   30.90    3.00
   3  16  -1   31.50    3.00
  -3 -16   1   34.40    2.50
  -3 -16   1   28.20    2.90
  -3 -16   1   26.00    3.20
   2  16  -1    1.50    1.10
   2  16  -1    2.10    1.30
  -2 -16   1    3.70    0.90
  -2 -16   1    2.40    1.20
   1  16  -1    1.40    1.00
   1  16  -1    1.00    1.20
  -1 -16   1    2.90    1.10
  -1 -16   1    3.00    0.80
   0  16  -1   76.09    5.00
   0 -16   1   70.89    4.50
   0 -16   1   60.19    4.80
  -1  16  -1    6.10    1.40
   1 -16   1    5.30    0.90
   2 -16   1   56.09    3.70
  19  15  -1   -1.60    3.10
  19  15  -1    2.80    3.60
 -19 -15   1   -0.30    3.70
 -19 -15   1   -2.40    2.90
 -19 -15   1   -1.10    2.40
  18  15  -1    5.40    3.40
  18  15  -1    6.20    3.60
 -18 -15   1   10.30    2.90
 -18 -15   1   10.20    3.30
 -18 -15   1    7.30    3.60
  17  15  -1    0.90    3.20
  17  15  -1    3.60    3.00
 -17 -15   1   11.10    3.70
 -17 -15   1    5.60    2.50
 -17 -15   1    9.60    3.00
  16  15  -1   33.00    5.00
  16  15  -1   26.20    4.20
 -16 -15   1   36.30    4.20
 -16 -15   1   33.50    4.20
 -16 -15   1   43.60    5.10
  15  15  -1   12.60    3.10
  15  15  -1    6.30    3.10
 -15 -15   1    4.90    2.20
 -15 -15   1   13.40    3.20
 -15 -15   1    7.30    1.90
 -15 -15   1    5.20    2.60
  14  15  -1   -0.20    2.50
  14  15  -1    0.30    2.20
  14  15  -1   -0.90    2.30
 -14 -15   1   -2.10    2.40
 -14 -15   1   -2.40    2.00
 -14 -15   1    1.70    1.60
 -14 -15   1    0.70    1.90
  13  15  -1   12.20    2.10
  13  15  -1   16.60    3.00
  13  15  -1    9.50    3.00
 -13 -15   1   14.60    2.60
 -13 -15   1   13.80    2.90
 -13 -15   1    8.70    2.00
 -13 -15   1   11.10    2.30
  12  15  -1   11.10    2.50
  12  15  -1    4.40    2.60
  12  15  -1   10.70    2.00
 -12 -15   1    9.40    2.20
 -12 -15   1    8.00    1.70
 -12 -15   1    8.40    2.50
 -12 -15   1    6.40    2.60
 -12 -15   1    6.60    2.00
  11  15  -1    8.30    1.80
  11  15  -1    8.60    2.50
  11  15  -1    8.20    2.30
  11  15  -1    7.10    2.60
 -11 -15   1    6.70    1.90
 -11 -15   1    6.50    2.60
 -11 -15   1    5.70    2.00
 -11 -15   1    9.30    2.40
 -11 -15   1    9.50    1.70
  10  15  -1  171.78   11.00
  10  15  -1  174.98   11.40
  10  15  -1  163.58   11.80
  10  15  -1  146.69   11.60
 -10 -15   1  175.08   11.50
 -10 -15   1  168.88   10.90
 -10 -15   1  156.58   11.00
 -10 -15   1  171.38   12.00
 -10 -15   1  161.28   11.10
   9  15  -1    7.40    2.30
   9  15  -1    6.10    2.10
   9  15  -1    5.30    1.60
   9  15  -1    4.90    2.00
  -9 -15   1    6.50    2.20
  -9 -15   1    7.80    2.50
  -9 -15   1   11.70    1.90
  -9 -15   1    8.30    1.90
  -9 -15   1    6.00    1.50
   8  15  -1    0.40    1.30
   8  15  -1   -0.20    1.70
   8  15  -1    2.60    1.90
   8  15  -1    2.60    1.90
  -8 -15   1    0.40    1.70
  -8 -15   1    2.00    1.50
  -8 -15   1    3.10    1.30
  -8 -15   1    5.00    1.50
  -8 -15   1    1.50    1.90
   7  15  -1   29.60    3.00
   7  15  -1   28.40    3.40
   7  15  -1   18.30    2.90
   7  15  -1   28.80    2.60
  -7 -15   1   21.20    3.20
  -7 -15   1   23.60    2.90
  -7 -15   1   31.40    2.60
  -7 -15   1   30.90    2.80
   6  15  -1   23.50    2.30
   6  15  -1   20.90    2.80
   6  15  -1   21.20    2.60
   6  15  -1   23.00    3.00
  -6 -15   1   22.80    2.20
  -6 -15   1   23.50    3.10
  -6 -15   1   26.90    2.50
  -6 -15   1   22.20    2.70
   5  15  -1    7.90    1.70
   5  15  -1   10.90    2.00
  -5 -15   1   13.40    1.70
  -5 -15   1    7.00    2.00
  -5 -15   1   10.10    1.80
   4  15  -1    0.20    1.20
   4  15  -1    0.90    1.30
   4  15  -1    1.60    1.40
   4  15  -1   -0.10    1.00
   4  15  -1   -0.90    1.20
  -4 -15   1    0.60    1.20
  -4 -15   1    0.60    1.40
  -4 -15   1    0.80    1.10
  -4 -15   1    0.10    0.80
   3  15  -1   65.79    5.10
   3  15  -1   66.79    4.80
   3  15  -1   64.59    5.00
  -3 -15   1   67.99    4.90
  -3 -15   1   67.09    4.70
  -3 -15   1   68.79    4.60
  -3 -15   1   68.89    5.30
   2  15  -1    9.50    1.60
   2  15  -1   10.60    1.70
  -2 -15   1    7.10    1.70
  -2 -15   1    9.00    1.50
  -2 -15   1    8.30    2.00
  -2 -15   1   11.00    1.40
   1  15  -1    2.80    1.20
   1  15  -1    3.10    1.10
  -1 -15   1    2.20    1.10
  -1 -15   1    2.30    1.00
  -1 -15   1    2.90    1.20
  -1 -15   1    3.10    0.80
   0  15  -1  308.97   19.10
   0  15  -1  292.37   18.90
   0 -15   1  318.47   18.70
   0 -15   1  303.57   19.10
   0 -15   1  281.37   18.80
  -1  15  -1   14.90    1.80
  -1  15  -1   12.10    1.30
   1 -15   1   13.70    2.00
   1 -15   1   14.40    1.30
  -2  15  -1   85.89    5.90
   2 -15   1   94.59    5.80
  -3  15  -1    4.60    0.90
   3 -15   1    6.60    0.70
  19  14  -1   -3.40    3.10
  19  14  -1   -2.20    3.20
 -19 -14   1   -3.80    3.20
 -19 -14   1   -1.60    2.30
 -19 -14   1   -2.70    2.80
  18  14  -1    5.30    3.30
 -18 -14   1    2.80    2.40
 -18 -14   1    1.60    3.30
 -18 -14   1    1.70    2.80
  17  14  -1    4.60    2.80
 -17 -14   1    5.10    2.60
 -17 -14   1    1.20    2.10
 -17 -14   1    2.20    3.00
  16  14  -1   13.70    3.20
 -16 -14   1   12.30    2.90
 -16 -14   1   14.70    3.40
 -16 -14   1   11.70    2.70
 -16 -14   1    9.20    2.10
  15  14  -1   66.59    6.20
  15  14  -1   64.79    5.50
 -15 -14   1   67.69    5.80
 -15 -14   1   69.69    5.80
 -15 -14   1   70.69    5.40
 -15 -14   1   62.59    6.20
  14  14  -1    1.60    1.80
  14  14  -1   -1.20    2.40
 -14 -14   1    2.40    2.10
 -14 -14   1    0.40    1.60
 -14 -14   1    2.30    1.90
 -14 -14   1   -0.60    2.40
  13  14  -1    2.60    2.30
  13  14  -1    3.50    1.70
 -13 -14   1    1.00    1.50
 -13 -14   1    3.90    2.40
 -13 -14   1    2.50    2.00
 -13 -14   1    2.20    1.80
  12  14  -1    0.40    2.00
  12  14  -1    1.30    1.60
  12  14  -1    3.70    2.20
 -12 -14   1    2.90    1.50
 -12 -14   1    2.80    1.70
 -12 -14   1    3.90    2.20
 -12 -14   1    1.10    2.20
 -12 -14   1    3.00    1.80
  11  14  -1   85.29    7.00
  11  14  -1   82.19    6.10
  11  14  -1   88.49    6.60
 -11 -14   1   90.09    6.40
 -11 -14   1   81.19    6.20
 -11 -14   1   83.49    7.20
 -11 -14   1   82.29    6.00
 -11 -14   1   81.19    6.70
  10  14  -1   18.80    3.00
  10  14  -1   16.50    2.10
  10  14  -1   20.90    2.70
 -10 -14   1   11.50    2.90
 -10 -14   1   18.90    2.10
 -10 -14   1   17.40    2.40
 -10 -14   1   16.90    2.30
 -10 -14   1   15.70    2.70
   9  14  -1   10.30    2.40
   9  14  -1    9.50    2.30
   9  14  -1    8.40    1.70
   9  14  -1   10.80    2.20
  -9 -14   1    8.00    2.40
  -9 -14   1   10.80    1.70
  -9 -14   1    9.10    1.80
  -9 -14   1    9.20    2.10
  -9 -14   1    9.40    1.90
   8  14  -1   60.49    4.30
   8  14  -1   51.59    4.90
   8  14  -1   46.90    4.70
   8  14  -1   56.39    4.70
  -8 -14   1   55.69    4.20
  -8 -14   1   53.39    5.10
  -8 -14   1   54.79    4.40
  -8 -14   1   66.59    4.50
  -8 -14   1   63.69    4.80
   7  14  -1   45.30    3.80
   7  14  -1   42.90    4.10
   7  14  -1   47.30    3.50
   7  14  -1   39.60    3.90
  -7 -14   1   46.30    3.40
  -7 -14   1   40.90    4.20
  -7 -14   1   39.80    3.50
  -7 -14   1   44.20    3.90
  -7 -14   1   43.90    3.50
   6  14  -1   68.49    5.10
   6  14  -1   54.89    4.80
   6  14  -1   65.99    5.20
   6  14  -1   61.89    4.50
  -6 -14   1   68.99    5.40
  -6 -14   1   62.59    4.70
  -6 -14   1   59.49    4.90
  -6 -14   1   70.29    4.50
   5  14  -1  220.98   14.30
   5  14  -1  218.48   14.50
   5  14  -1  234.28   14.10
   5  14  -1  205.08   14.60
  -5 -14   1  229.38   14.10
  -5 -14   1  225.98   14.40
  -5 -14   1  232.68   14.20
  -5 -14   1  213.08   14.70
   4  14  -1   23.30    2.60
   4  14  -1   18.90    2.70
   4  14  -1   33.50    2.30
   4  14  -1   21.90    2.60
  -4 -14   1   30.70    2.20
  -4 -14   1   19.60    2.80
  -4 -14   1   29.60    2.60
  -4 -14   1   24.80    2.30
   3  14  -1   50.59    4.10
   3  14  -1   49.40    3.60
   3  14  -1   44.50    3.70
   3  14  -1   52.49    4.00
   3  14  -1   51.39    4.00
  -3 -14   1   52.69    3.70
  -3 -14   1   50.79    3.90
  -3 -14   1   52.89    4.20
  -3 -14   1   52.69    3.60
   2  14  -1   36.20    2.80
   2  14  -1   37.40    3.20
   2  14  -1   39.80    3.20
   2  14  -1   39.50    3.20
   2  14  -1   31.80    2.90
  -2 -14   1   41.40    3.20
  -2 -14   1   40.90    2.80
  -2 -14   1   39.40    3.40
  -2 -14   1   36.10    2.80
  -2 -14   1   38.90    3.00
   1  14  -1   37.50    2.90
   1  14  -1   40.60    2.70
   1  14  -1   35.50    2.90
   1  14  -1   33.70    3.00
   1  14  -1   38.20    3.10
  -1 -14   1   36.30    3.00
  -1 -14   1   32.80    2.80
  -1 -14   1   43.30    2.70
  -1 -14   1   36.20    3.20
  -1 -14   1   37.30    2.70
   0  14  -1   43.90    3.20
   0  14  -1   42.50    3.00
   0  14  -1   38.90    2.90
   0  14  -1   35.60    2.60
   0 -14   1   43.40    2.70
   0 -14   1   32.20    2.80
   0 -14   1   38.80    3.10
   0 -14   1   33.70    3.10
  -1  14  -1   31.10    2.30
  -1  14  -1   33.20    2.70
  -1  14  -1   38.40    2.20
  -1  14  -1   27.70    2.30
   1 -14   1   39.20    2.40
   1 -14   1   27.60    2.50
   1 -14   1   24.90    2.50
  -2  14  -1    1.60    0.90
  -2  14  -1    1.60    0.60
   2 -14   1    0.10    0.80
   2 -14   1    1.10    0.50
   2 -14   1    0.90    0.60
   2 -14   1    1.00    0.70
  -3  14  -1   22.20    1.90
   3 -14   1   26.70    1.80
  -4  14  -1   20.00    1.70
  -5  14  -1  192.98   12.10
  -6  14  -1   57.39    3.90
  20  13  -1   -1.60    3.10
 -20 -13   1    4.60    2.90
 -20 -13   1    3.20    3.60
 -20 -13   1    3.30    2.80
  19  13  -1   -1.00    3.10
 -19 -13   1   -1.80    2.80
 -19 -13   1   -0.40    3.40
 -19 -13   1    0.00    2.50
  18  13  -1    4.00    3.20
 -18 -13   1    5.00    2.70
 -18 -13   1    5.90    3.30
 -18 -13   1    3.30    2.80
  17  13  -1   48.90    5.30
 -17 -13   1   50.29    5.10
 -17 -13   1   48.70    5.10
 -17 -13   1   49.60    5.50
 -17 -13   1   43.40    4.60
  16  13  -1   19.90    3.40
 -16 -13   1   20.30    3.30
 -16 -13   1   16.00    2.60
 -16 -13   1   24.60    3.40
 -16 -13   1   20.90    3.60
  15  13  -1   16.60    3.30
  15  13  -1   13.00    2.40
 -15 -13   1   13.60    2.30
 -15 -13   1   18.10    3.40
 -15 -13   1   14.20    2.80
 -15 -13   1   16.30    2.90
  14  13  -1    8.60    2.70
  14  13  -1    7.50    1.90
 -14 -13   1    2.70    1.60
 -14 -13   1    4.70    2.50
 -14 -13   1    5.10    2.00
 -14 -13   1    5.80    2.20
  13  13  -1    9.50    2.60
  13  13  -1    7.20    1.90
 -13 -13   1    8.50    3.20
 -13 -13   1    9.80    1.90
 -13 -13   1    7.10    2.10
 -13 -13   1    6.70    2.10
 -13 -13   1    9.20    2.60
  12  13  -1    1.40    2.00
  12  13  -1    2.80    2.00
  12  13  -1    3.00    1.50
 -12 -13   1   -0.90    1.50
 -12 -13   1    2.60    2.10
 -12 -13   1    2.80    1.80
 -12 -13   1    4.30    2.00
 -12 -13   1    1.60    1.40
  11  13  -1   79.39    6.60
  11  13  -1   76.69    5.70
  11  13  -1   81.09    6.10
 -11 -13   1   75.29    5.80
 -11 -13   1   81.69    5.60
 -11 -13   1   67.99    5.70
 -11 -13   1   89.59    6.40
 -11 -13   1   75.79    6.70
  10  13  -1   41.60    4.00
  10  13  -1   38.80    4.30
  10  13  -1   42.20    3.50
 -10 -13   1   41.00    4.50
 -10 -13   1   42.40    3.70
 -10 -13   1   31.70    3.80
 -10 -13   1   42.50    3.40
 -10 -13   1   38.40    3.50
   9  13  -1  137.09    9.30
   9  13  -1  138.59    9.00
   9  13  -1  138.59    9.80
  -9 -13   1  138.39    9.10
  -9 -13   1  129.39    9.80
  -9 -13   1  139.99    9.40
  -9 -13   1  126.09    9.10
  -9 -13   1  134.29    8.90
   8  13  -1    1.20    1.60
   8  13  -1   -0.40    1.10
   8  13  -1    2.70    1.50
  -8 -13   1    0.60    1.60
  -8 -13   1    2.30    1.30
  -8 -13   1   -0.20    1.50
  -8 -13   1    0.30    1.20
  -8 -13   1    2.30    1.00
   7  13  -1    7.70    1.70
   7  13  -1    7.40    1.30
   7  13  -1    5.60    1.80
   7  13  -1    5.40    1.70
  -7 -13   1    5.70    1.10
  -7 -13   1    4.40    1.50
  -7 -13   1    6.20    1.40
  -7 -13   1    5.20    1.30
  -7 -13   1    3.80    1.80
   6  13  -1   67.99    4.80
   6  13  -1   72.69    5.40
   6  13  -1   60.29    5.00
   6  13  -1   74.89    5.40
  -6 -13   1   76.39    5.70
  -6 -13   1   67.59    4.90
  -6 -13   1   66.49    4.90
  -6 -13   1   63.99    5.10
  -6 -13   1   74.09    4.80
   5  13  -1   35.90    2.90
   5  13  -1   32.20    3.20
   5  13  -1   43.70    3.60
   5  13  -1   44.70    3.50
  -5 -13   1   35.20    3.60
  -5 -13   1   34.20    3.30
  -5 -13   1   35.60    3.00
  -5 -13   1   39.10    2.90
   4  13  -1   18.80    1.90
   4  13  -1   18.30    2.50
   4  13  -1   19.30    2.30
   4  13  -1   17.40    2.10
   4  13  -1   17.20    2.20
  -4 -13   1   22.20    1.90
  -4 -13   1   20.90    2.00
  -4 -13   1   22.30    1.90
  -4 -13   1   19.00    2.60
  -4 -13   1   19.20    2.20
   3  13  -1   14.90    1.90
   3  13  -1   11.40    1.30
   3  13  -1   10.20    1.70
   3  13  -1   12.40    1.80
   3  13  -1   13.20    1.60
  -3 -13   1   12.00    1.90
  -3 -13   1   11.70    1.30
  -3 -13   1   12.00    1.60
  -3 -13   1   13.10    1.30
  -3 -13   1   10.30    1.40
  -3 -13   1   11.20    1.70
   2  13  -1   20.20    1.80
   2  13  -1   19.70    2.10
   2  13  -1   22.50    2.20
   2  13  -1   23.40    2.20
   2  13  -1   19.40    1.90
  -2 -13   1   22.60    2.20
  -2 -13   1   18.10    1.70
  -2 -13   1   20.90    2.00
  -2 -13   1   18.30    1.70
  -2 -13   1   19.70    1.80
  -2 -13   1   23.40    2.30
   1  13  -1  145.89   10.10
   1  13  -1  168.58    9.80
   1  13  -1  145.59    9.90
   1  13  -1  156.28   10.20
   1  13  -1  152.68   10.10
  -1 -13   1  164.78    9.80
  -1 -13   1  160.68   10.00
  -1 -13   1  156.88    9.90
  -1 -13   1  157.58   10.20
  -1 -13   1  154.58    9.80
  -1 -13   1  150.48   10.20
   0  13  -1   97.99    6.30
   0  13  -1  101.69    6.40
   0  13  -1   96.29    6.30
   0  13  -1   89.49    6.00
   0 -13   1   93.69    6.40
   0 -13   1   88.59    6.10
   0 -13   1   89.69    6.10
   0 -13   1   97.29    6.00
   0 -13   1   94.29    6.10
   0 -13   1  100.69    6.40
  -1  13  -1  139.09    8.80
  -1  13  -1  141.49    8.90
  -1  13  -1  139.69    8.90
  -1  13  -1  146.19    9.10
   1 -13   1  137.19    8.90
   1 -13   1  143.99    9.10
   1 -13   1  148.19    8.80
   1 -13   1  130.79    8.90
   1 -13   1  142.19    9.10
  -2  13  -1    0.90    0.80
  -2  13  -1    2.90    0.60
   2 -13   1    1.40    0.50
   2 -13   1    1.10    0.50
   2 -13   1    1.20    0.60
   2 -13   1    1.50    0.50
   2 -13   1    0.10    0.70
  -3  13  -1    5.80    1.00
  -3  13  -1    7.30    0.90
   3 -13   1    6.60    0.90
   3 -13   1    7.20    0.90
  -4  13  -1   16.10    1.50
  -4  13  -1   16.60    1.40
  -5  13  -1   14.10    1.40
  -6  13  -1   89.79    5.80
  -8  13  -1   10.10    1.30
   8 -13   1    9.00    0.90
  -9  13  -1   12.30    1.40
   9 -13   1    8.00    1.00
 -10  13  -1    8.80    1.40
  10 -13   1    8.10    1.00
 -11  13  -1   79.89    5.60
  11 -13   1   72.19    5.50
  20  12  -1   15.00    3.90
 -20 -12   1   13.00    4.00
 -20 -12   1   16.10    3.80
 -20 -12   1   18.60    3.60
  19  12  -1    2.60    3.10
 -19 -12   1    1.70    2.60
 -19 -12   1    0.50    3.20
 -19 -12   1    1.60    2.80
  18  12  -1    1.10    2.90
 -18 -12   1   -2.90    2.20
 -18 -12   1   -2.70    2.50
 -18 -12   1   -1.10    3.00
  17  12  -1    5.40    2.80
 -17 -12   1    5.90    2.40
 -17 -12   1    3.30    2.40
 -17 -12   1    6.20    1.80
 -17 -12   1    7.60    3.00
  16  12  -1   44.90    5.10
 -16 -12   1   50.79    5.30
 -16 -12   1   52.99    4.90
 -16 -12   1   47.40    4.80
 -16 -12   1   48.40    4.40
  15  12  -1   -0.10    2.30
  15  12  -1    0.70    1.70
 -15 -12   1    0.60    1.60
 -15 -12   1    0.80    2.10
 -15 -12   1   -1.90    2.30
 -15 -12   1   -1.50    1.80
  14  12  -1   17.00    2.50
  14  12  -1   21.00    3.20
 -14 -12   1   20.60    3.00
 -14 -12   1   19.70    2.50
 -14 -12   1   18.80    3.30
 -14 -12   1   23.20    3.10
  13  12  -1   -1.00    1.50
  13  12  -1   -0.80    2.00
  13  12  -1    0.40    2.00
 -13 -12   1   -1.90    1.20
 -13 -12   1   -1.60    2.00
 -13 -12   1   -1.10    1.70
 -13 -12   1   -2.40    1.90
 -13 -12   1   -3.40    1.60
  12  12  -1   90.39    7.50
  12  12  -1   88.29    7.00
  12  12  -1   95.59    6.60
 -12 -12   1  100.29    6.90
 -12 -12   1   95.09    6.80
 -12 -12   1   91.89    6.60
 -12 -12   1   92.59    7.60
 -12 -12   1   96.29    7.10
  11  12  -1    1.40    1.30
  11  12  -1    2.30    1.80
  11  12  -1    2.00    1.80
 -11 -12   1    2.40    1.20
 -11 -12   1    2.70    1.80
 -11 -12   1    4.40    1.60
 -11 -12   1    3.40    1.80
 -11 -12   1    1.20    1.40
  10  12  -1   49.70    4.60
  10  12  -1   56.59    4.30
  10  12  -1   63.29    5.20
 -10 -12   1   58.19    4.50
 -10 -12   1   50.69    4.70
 -10 -12   1   58.79    4.20
 -10 -12   1   54.39    4.40
 -10 -12   1   54.89    5.10
   9  12  -1   12.70    1.70
   9  12  -1   16.50    2.20
   9  12  -1   10.20    2.30
  -9 -12   1   13.80    1.90
  -9 -12   1   12.20    1.60
  -9 -12   1    9.00    2.30
  -9 -12   1   12.90    1.90
  -9 -12   1   12.50    2.10
   8  12  -1    0.80    1.40
   8  12  -1    1.30    1.50
   8  12  -1    1.80    1.10
  -8 -12   1    1.70    1.20
  -8 -12   1    1.80    1.20
  -8 -12   1    1.60    0.90
  -8 -12   1    1.10    1.50
  -8 -12   1    2.30    1.40
   7  12  -1   41.70    3.00
   7  12  -1   34.40    3.60
   7  12  -1   37.00    3.30
  -7 -12   1   36.60    2.90
  -7 -12   1   33.90    3.00
  -7 -12   1   37.30    3.40
  -7 -12   1   38.20    3.10
  -7 -12   1   37.40    3.80
   6  12  -1  268.37   16.80
   6  12  -1  281.87   17.00
   6  12  -1  264.47   17.30
  -6 -12   1  254.37   17.40
  -6 -12   1  260.67   17.00
  -6 -12   1  265.77   16.80
  -6 -12   1  266.77   16.70
  -6 -12   1  265.87   16.80
   5  12  -1    0.20    0.80
   5  12  -1    0.20    1.20
   5  12  -1   -0.10    1.20
   5  12  -1    0.70    1.10
   5  12  -1    0.80    1.00
  -5 -12   1   -1.70    1.10
  -5 -12   1    0.80    1.00
  -5 -12   1    1.50    0.80
  -5 -12   1    1.10    1.10
  -5 -12   1    1.30    0.90
  -5 -12   1    1.60    0.80
   4  12  -1  254.77   16.70
   4  12  -1  264.97   17.00
   4  12  -1  266.07   16.50
   4  12  -1  276.57   16.90
   4  12  -1  282.37   17.00
  -4 -12   1  259.77   16.60
  -4 -12   1  269.97   16.50
  -4 -12   1  250.27   16.60
  -4 -12   1  260.47   17.10
  -4 -12   1  254.07   16.70
   3  12  -1   38.50    3.00
   3  12  -1   40.80    3.20
   3  12  -1   41.50    3.20
   3  12  -1   43.20    2.80
   3  12  -1   36.30    3.20
  -3 -12   1   37.30    2.70
  -3 -12   1   38.40    2.80
  -3 -12   1   35.60    3.00
  -3 -12   1   36.70    3.20
  -3 -12   1   36.60    3.30
  -3 -12   1   35.10    2.80
   2  12  -1   21.10    1.70
   2  12  -1   19.30    2.00
   2  12  -1   16.50    1.90
   2  12  -1   16.30    2.00
   2  12  -1   17.90    1.80
  -2 -12   1   19.40    1.70
  -2 -12   1   17.50    1.80
  -2 -12   1   21.30    1.60
  -2 -12   1   15.80    1.90
  -2 -12   1   21.70    1.60
  -2 -12   1   16.20    2.10
   1  12  -1   20.40    1.60
   1  12  -1   15.70    1.80
   1  12  -1   20.90    2.00
   1  12  -1   21.50    2.00
   1  12  -1   21.50    2.00
  -1 -12   1   19.90    1.80
  -1 -12   1   21.90    1.60
  -1 -12   1   21.20    2.10
  -1 -12   1   19.80    1.70
  -1 -12   1   23.70    2.10
  -1 -12   1   19.90    1.70
   0  12  -1   23.10    2.00
   0  12  -1   25.20    2.00
   0  12  -1   21.00    1.80
   0  12  -1   22.50    1.70
   0  12  -1   23.00    1.70
   0  12  -1   23.80    2.00
   0 -12   1   25.20    2.10
   0 -12   1   20.10    1.70
   0 -12   1   21.20    1.70
   0 -12   1   23.10    2.10
   0 -12   1   20.50    1.80
   0 -12   1   23.70    1.70
  -1  12  -1    0.90    0.50
  -1  12  -1    2.10    0.60
  -1  12  -1    2.30    0.80
  -1  12  -1    1.90    0.40
  -1  12  -1    0.60    0.60
   1 -12   1    1.50    0.70
   1 -12   1    0.30    0.70
   1 -12   1    0.40    0.60
   1 -12   1    0.00    0.60
   1 -12   1    1.10    0.50
  -2  12  -1   79.09    4.80
  -2  12  -1   73.69    5.00
   2 -12   1   67.89    4.70
   2 -12   1   73.29    4.70
   2 -12   1   77.19    4.90
   2 -12   1   74.59    4.90
   2 -12   1   74.59    4.70
   2 -12   1   76.89    4.70
  -3  12  -1    2.10    0.60
  -3  12  -1    1.40    0.70
   3 -12   1    1.60    0.60
   3 -12   1    0.50    0.50
  -4  12  -1  121.49    6.80
  -4  12  -1   91.49    6.80
  -5  12  -1  111.19    7.50
   5 -12   1  125.39    7.60
  -6  12  -1  206.58   13.40
   6 -12   1  209.28   13.40
   6 -12   1  225.28   13.50
  -7  12  -1    5.20    0.90
   7 -12   1    3.70    0.60
  -8  12  -1    1.20    0.90
   8 -12   1    0.70    0.50
  -9  12  -1   68.79    4.90
   9 -12   1   73.29    4.70
 -10  12  -1    1.40    1.10
  10 -12   1    2.10    0.80
 -11  12  -1    2.60    1.30
  11 -12   1    4.40    1.00
 -12  12  -1   88.89    6.00
  12 -12   1   82.59    5.70
 -13  12  -1   10.80    1.90
  13 -12   1   12.00    1.50
 -14  12  -1    0.60    1.40
  14 -12   1   -1.10    1.00
  21  11  -1    8.90    3.70
 -21 -11   1    8.00    3.40
 -21 -11   1   12.60    3.50
  20  11  -1    5.00    3.30
 -20 -11   1   10.80    3.70
 -20 -11   1   10.80    3.20
 -20 -11   1    7.40    3.00
  19  11  -1   -3.90    2.70
 -19 -11   1    1.10    2.30
 -19 -11   1   -1.80    3.00
 -19 -11   1   -4.60    2.50
  18  11  -1    9.70    3.20
 -18 -11   1    5.70    2.00
 -18 -11   1    8.90    2.60
 -18 -11   1    5.70    3.20
 -18 -11   1    7.00    2.80
  17  11  -1   34.30    4.20
 -17 -11   1   38.50    4.10
 -17 -11   1   30.30    3.40
 -17 -11   1   27.10    4.10
 -17 -11   1   24.10    3.70
  16  11  -1   42.60    4.00
  16  11  -1   46.50    4.80
 -16 -11   1   37.60    4.30
 -16 -11   1   40.10    4.60
 -16 -11   1   30.10    3.50
 -16 -11   1   39.80    4.20
  15  11  -1   12.40    2.90
  15  11  -1   11.20    2.10
 -15 -11   1   10.50    2.40
 -15 -11   1   11.10    2.00
 -15 -11   1   13.60    2.60
 -15 -11   1   14.80    3.00
  14  11  -1   13.90    2.70
  14  11  -1   11.70    2.10
 -14 -11   1   10.60    2.60
 -14 -11   1    7.70    1.70
 -14 -11   1   10.60    2.20
 -14 -11   1    9.60    2.30
  13  11  -1    4.30    2.10
  13  11  -1    0.50    1.50
  13  11  -1    3.00    2.10
 -13 -11   1    2.90    1.50
 -13 -11   1    1.80    2.20
 -13 -11   1    2.90    2.00
 -13 -11   1    4.20    1.80
 -13 -11   1    1.30    1.70
  12  11  -1   20.90    2.40
  12  11  -1   16.90    3.00
  12  11  -1   22.20    2.80
 -12 -11   1   18.30    2.40
 -12 -11   1   16.50    3.10
 -12 -11   1   23.30    2.90
 -12 -11   1   18.80    2.20
 -12 -11   1   16.00    2.40
  11  11  -1   70.19    6.00
  11  11  -1   85.39    5.80
  11  11  -1   75.79    5.20
 -11 -11   1   70.99    5.40
 -11 -11   1   71.49    5.10
 -11 -11   1   65.19    5.60
 -11 -11   1   66.09    5.30
 -11 -11   1   64.49    6.00
  10  11  -1  108.49    7.60
  10  11  -1  115.69    8.20
  10  11  -1  110.49    7.30
 -10 -11   1  104.59    7.40
 -10 -11   1  103.39    7.20
 -10 -11   1  100.29    7.70
 -10 -11   1  109.29    8.20
 -10 -11   1  107.69    7.40
   9  11  -1   27.60    3.10
   9  11  -1   30.10    2.80
   9  11  -1   29.60    3.50
  -9 -11   1   28.70    2.90
  -9 -11   1   31.00    3.50
  -9 -11   1   30.40    2.90
  -9 -11   1   30.00    3.10
  -9 -11   1   28.10    2.60
   8  11  -1   25.50    2.40
   8  11  -1   22.20    2.60
   8  11  -1   24.00    3.10
  -8 -11   1   25.80    2.50
  -8 -11   1   23.20    2.70
  -8 -11   1   27.70    3.40
  -8 -11   1   25.10    2.50
  -8 -11   1   24.70    2.30
   7  11  -1   27.50    2.80
   7  11  -1   36.50    3.30
   7  11  -1   30.70    2.60
  -7 -11   1   31.50    2.90
  -7 -11   1   27.30    2.70
  -7 -11   1   34.00    3.40
  -7 -11   1   32.60    2.60
  -7 -11   1   33.80    2.80
   6  11  -1   53.09    3.90
   6  11  -1   60.79    4.50
   6  11  -1   54.09    4.10
  -6 -11   1   54.39    3.80
  -6 -11   1   56.89    4.60
  -6 -11   1   55.59    3.90
  -6 -11   1   49.50    4.10
  -6 -11   1   50.09    3.90
   5  11  -1   46.80    3.60
   5  11  -1   47.20    3.80
   5  11  -1   53.59    4.20
   5  11  -1   51.99    4.10
  -5 -11   1   50.99    4.20
  -5 -11   1   48.90    3.60
  -5 -11   1   50.99    3.60
  -5 -11   1   50.29    3.60
  -5 -11   1   53.09    3.50
  -5 -11   1   46.90    3.80
   4  11  -1    0.80    1.10
   4  11  -1    3.90    1.20
   4  11  -1    2.20    1.00
   4  11  -1    3.00    0.90
   4  11  -1    1.90    1.10
  -4 -11   1    2.20    0.70
  -4 -11   1    2.80    0.80
  -4 -11   1    1.10    1.00
  -4 -11   1    1.30    1.00
  -4 -11   1    2.90    0.80
  -4 -11   1    0.90    1.10
  -4 -11   1    1.50    0.90
   3  11  -1   58.29    3.60
   3  11  -1   55.99    3.90
   3  11  -1   49.50    3.90
   3  11  -1   48.70    3.90
   3  11  -1   52.19    3.70
  -3 -11   1   46.50    4.00
  -3 -11   1   52.99    3.50
  -3 -11   1   49.30    3.60
  -3 -11   1   56.29    3.60
  -3 -11   1   49.60    3.70
  -3 -11   1   49.80    4.00
   2  11  -1    6.30    1.20
   2  11  -1    6.50    0.80
   2  11  -1    7.20    1.00
   2  11  -1    5.30    1.10
   2  11  -1    4.40    1.10
  -2 -11   1    6.50    1.00
  -2 -11   1    6.30    0.80
  -2 -11   1    4.10    1.20
  -2 -11   1    6.80    0.80
  -2 -11   1    4.10    1.10
   1  11  -1   69.49    4.30
   1  11  -1   65.59    4.40
   1  11  -1   70.49    4.60
   1  11  -1   60.99    4.50
   1  11  -1   61.79    4.50
  -1 -11   1   69.49    4.30
  -1 -11   1   69.69    4.30
  -1 -11   1   61.09    4.60
  -1 -11   1   67.49    4.30
  -1 -11   1   65.29    4.40
  -1 -11   1   62.09    4.60
   0  11  -1  252.47   15.80
   0  11  -1  235.08   15.70
   0  11  -1  260.07   15.60
   0  11  -1  258.67   15.80
   0  11  -1  241.98   15.60
   0  11  -1  265.27   15.90
   0 -11   1  248.88   15.60
   0 -11   1  270.37   15.90
   0 -11   1  246.28   15.90
   0 -11   1  255.17   15.60
   0 -11   1  244.78   15.60
   0 -11   1  242.48   15.70
  -1  11  -1  206.28   12.70
  -1  11  -1  190.98   12.70
  -1  11  -1  193.48   12.80
  -1  11  -1  205.08   12.80
  -1  11  -1  212.58   12.80
  -1  11  -1  214.38   13.00
   1 -11   1  199.88   12.90
   1 -11   1  219.88   12.90
   1 -11   1  203.18   12.70
   1 -11   1  194.48   12.80
   1 -11   1  214.18   12.70
  -2  11  -1  110.39    6.60
  -2  11  -1  105.69    6.50
   2 -11   1   95.89    6.40
   2 -11   1  110.79    6.60
   2 -11   1  103.29    6.60
   2 -11   1  100.19    6.40
   2 -11   1   90.49    6.40
  -3  11  -1   24.70    1.70
  -3  11  -1   22.80    1.80
   3 -11   1   19.60    1.70
   3 -11   1   24.70    1.70
  -4  11  -1   29.40    2.00
  -4  11  -1   25.30    2.00
   4 -11   1   27.20    2.00
  -5  11  -1   31.60    2.40
  -5  11  -1   33.80    2.40
   5 -11   1   33.10    2.30
   5 -11   1   34.70    2.40
  -6  11  -1   14.00    1.30
   6 -11   1   10.70    1.20
   6 -11   1   12.80    1.00
  -7  11  -1   96.59    5.80
   7 -11   1   82.79    5.80
   7 -11   1   91.39    5.60
   7 -11   1   87.79    5.60
   7 -11   1   82.09    5.90
  -8  11  -1   -0.40    0.60
  -8  11  -1   -0.70    0.60
  -8  11  -1    0.40    0.80
   8 -11   1    0.20    0.60
   8 -11   1   -0.80    0.70
   8 -11   1   -0.40    0.80
   8 -11   1    0.60    0.60
  -9  11  -1    1.10    0.80
  -9  11  -1    2.80    1.00
   9 -11   1    2.80    0.70
   9 -11   1    5.00    0.80
 -10  11  -1  130.99    8.60
 -10  11  -1  126.89    8.40
 -10  11  -1  120.69    8.20
  10 -11   1  120.79    8.20
  10 -11   1  139.19    8.20
 -11  11  -1   83.39    5.50
  11 -11   1   71.19    5.30
  11 -11   1   81.79    5.20
 -12  11  -1   40.70    3.50
  12 -11   1   45.30    3.20
 -13  11  -1    5.10    1.50
  13 -11   1    6.40    1.20
 -14  11  -1   13.90    2.10
  14 -11   1   11.20    1.60
 -15  11  -1   -0.60    1.50
  15 -11   1    2.40    1.20
 -16  11  -1   19.40    2.60
  16 -11   1   18.20    2.20
 -17  11  -1   15.00    3.30
  17 -11   1   17.80    2.20
  21  10  -1   42.20    5.20
 -21 -10   1   37.90    4.90
 -21 -10   1   35.00    4.90
 -21 -10   1   40.30    5.60
  20  10  -1    4.00    3.10
 -20 -10   1    1.30    3.10
 -20 -10   1    5.80    2.80
 -20 -10   1    0.10    2.80
  19  10  -1   -2.50    2.70
 -19 -10   1    0.30    2.40
 -19 -10   1   -0.50    2.50
 -19 -10   1   -2.80    2.80
  18  10  -1    0.30    2.70
 -18 -10   1    4.30    1.80
 -18 -10   1    6.20    2.50
 -18 -10   1    4.10    2.90
 -18 -10   1    3.50    2.30
  17  10  -1    8.10    2.70
 -17 -10   1    9.50    1.90
 -17 -10   1   12.00    2.70
 -17 -10   1    8.10    2.50
 -17 -10   1   13.40    3.00
  16  10  -1    5.20    1.80
  16  10  -1    2.80    2.20
 -16 -10   1    3.70    2.10
 -16 -10   1    2.40    1.50
 -16 -10   1    2.20    1.90
 -16 -10   1    6.60    2.60
  15  10  -1   64.59    5.10
  15  10  -1   70.39    5.90
 -15 -10   1   61.09    5.50
 -15 -10   1   63.39    5.40
 -15 -10   1   64.99    5.00
 -15 -10   1   62.19    5.70
  14  10  -1    7.10    1.80
  14  10  -1    4.00    3.00
  14  10  -1    3.00    2.10
 -14 -10   1    7.10    2.00
 -14 -10   1    5.00    2.50
 -14 -10   1    4.40    2.10
 -14 -10   1    3.70    1.60
 -14 -10   1    5.60    2.00
  13  10  -1    1.60    1.40
  13  10  -1    1.20    1.90
  13  10  -1    1.30    2.00
 -13 -10   1   -0.30    1.80
 -13 -10   1    0.70    1.60
 -13 -10   1    2.10    1.30
 -13 -10   1    1.90    2.00
 -13 -10   1    0.60    1.50
  12  10  -1    8.60    2.10
  12  10  -1    9.00    2.30
  12  10  -1   10.30    1.70
 -12 -10   1    8.10    1.60
 -12 -10   1    8.30    1.90
 -12 -10   1    9.60    2.50
 -12 -10   1   10.80    2.10
 -12 -10   1   11.00    2.00
  11  10  -1  107.09    7.60
  11  10  -1  105.09    8.00
  11  10  -1  115.99    7.30
 -11 -10   1  109.39    7.40
 -11 -10   1   97.49    8.10
 -11 -10   1  106.79    7.20
 -11 -10   1  102.69    7.60
 -11 -10   1  105.49    7.30
  10  10  -1   19.00    2.00
  10  10  -1   20.40    2.50
  10  10  -1   14.90    2.60
 -10 -10   1   15.70    2.10
 -10 -10   1   19.50    1.90
 -10 -10   1   16.40    2.30
 -10 -10   1   18.80    2.10
 -10 -10   1   14.60    2.70
   9  10  -1   37.70    3.70
   9  10  -1   35.60    2.90
   9  10  -1   35.10    3.30
  -9 -10   1   32.10    3.30
  -9 -10   1   34.70    2.80
  -9 -10   1   33.30    3.60
  -9 -10   1   32.00    3.00
  -9 -10   1   37.40    3.00
   8  10  -1   12.10    1.90
   8  10  -1   11.80    2.10
   8  10  -1   13.00    1.70
  -8 -10   1   11.40    2.20
  -8 -10   1   11.00    1.40
  -8 -10   1   13.30    1.90
  -8 -10   1    9.70    1.60
  -8 -10   1   12.90    1.70
   7  10  -1   46.20    4.40
   7  10  -1   54.89    3.90
   7  10  -1   60.19    4.20
  -7 -10   1   57.19    4.60
  -7 -10   1   56.59    4.00
  -7 -10   1   49.70    3.80
  -7 -10   1   58.39    4.00
  -7 -10   1   52.49    4.20
   6  10  -1   18.60    2.20
   6  10  -1   21.10    2.40
   6  10  -1   20.70    1.90
  -6 -10   1   20.50    1.80
  -6 -10   1   22.60    1.90
  -6 -10   1   20.90    2.60
  -6 -10   1   18.20    2.20
  -6 -10   1   21.70    2.00
  -6 -10   1   19.10    2.00
   5  10  -1  342.07   21.70
   5  10  -1  357.16   21.60
   5  10  -1  383.36   22.10
   5  10  -1  342.27   22.10
  -5 -10   1  329.67   21.60
  -5 -10   1  346.87   21.50
  -5 -10   1  349.67   22.10
  -5 -10   1  351.76   21.60
  -5 -10   1  331.37   21.60
  -5 -10   1  324.97   21.70
   4  10  -1    2.00    1.10
   4  10  -1    2.10    0.80
   4  10  -1    1.40    1.10
   4  10  -1    2.40    1.00
  -4 -10   1    2.70    0.70
  -4 -10   1    2.20    1.00
  -4 -10   1    3.80    0.90
  -4 -10   1    2.30    1.20
  -4 -10   1    2.80    0.90
  -4 -10   1    2.00    1.00
  -4 -10   1    1.90    0.80
   3  10  -1  173.98   11.00
   3  10  -1  179.18   11.10
   3  10  -1  160.18   10.80
   3  10  -1  173.18   11.10
   3  10  -1  164.58   10.70
  -3 -10   1  173.78   10.80
  -3 -10   1  173.28   11.20
  -3 -10   1  160.18   10.80
  -3 -10   1  160.88   10.90
  -3 -10   1  174.78   11.10
  -3 -10   1  181.28   10.70
   2  10  -1  160.68   10.00
   2  10  -1  173.88   10.30
   2  10  -1  150.48   10.30
   2  10  -1  181.68   10.40
   2  10  -1  144.49   10.10
  -2 -10   1  154.98   10.20
  -2 -10   1  162.28   10.00
  -2 -10   1  163.68   10.40
  -2 -10   1  147.69   10.10
  -2 -10   1  168.68   10.40
  -2 -10   1  150.68   10.00
   1  10  -1   80.49    5.20
   1  10  -1   81.89    5.50
   1  10  -1   69.49    5.30
   1  10  -1   88.69    5.50
   1  10  -1   88.39    5.50
  -1 -10   1   83.19    5.20
  -1 -10   1   79.09    5.30
  -1 -10   1   86.39    5.60
  -1 -10   1   91.69    5.50
  -1 -10   1   74.59    5.30
  -1 -10   1   76.49    5.20
   0  10  -1   67.69    4.30
   0  10  -1   58.79    4.00
   0  10  -1   66.09    4.30
   0  10  -1   71.79    4.30
   0  10  -1   56.09    4.10
   0  10  -1   62.19    4.10
   0 -10   1   58.69    4.10
   0 -10   1   68.59    4.30
   0 -10   1   67.69    4.40
   0 -10   1   58.19    4.10
   0 -10   1   66.89    4.10
   0 -10   1   54.99    4.10
  -1  10  -1   44.50    3.00
  -1  10  -1   39.60    2.80
  -1  10  -1   44.80    2.70
  -1  10  -1   38.40    2.80
  -1  10  -1   41.20    2.70
  -1  10  -1   43.10    2.80
   1 -10   1   40.30    2.70
   1 -10   1   42.10    2.80
   1 -10   1   44.00    2.70
   1 -10   1   36.50    2.90
   1 -10   1   42.30    2.90
  -2  10  -1    8.40    1.10
  -2  10  -1   10.90    1.10
  -2  10  -1   11.40    1.00
   2 -10   1   10.70    0.80
   2 -10   1   10.10    1.10
   2 -10   1    8.90    0.90
   2 -10   1    9.30    0.80
   2 -10   1   10.90    1.00
  -3  10  -1   23.70    1.80
  -3  10  -1   22.20    1.70
   3 -10   1   27.80    1.80
   3 -10   1   22.80    1.80
  -4  10  -1    0.20    0.50
  -4  10  -1    0.50    0.50
   4 -10   1    0.60    0.50
   4 -10   1    0.60    0.40
  -5  10  -1  321.77   20.60
  -5  10  -1  336.07   20.70
   5 -10   1  325.97   20.60
   5 -10   1  344.47   20.50
   5 -10   1  336.07   20.70
  -6  10  -1    3.40    0.70
  -6  10  -1    3.60    0.80
   6 -10   1    3.30    0.70
   6 -10   1    2.10    0.50
   6 -10   1    2.10    0.50
   6 -10   1    2.50    0.80
  -7  10  -1  197.38   12.40
  -7  10  -1  210.28   12.50
  -7  10  -1  183.88   12.30
  -7  10  -1  213.08   12.50
  -7  10  -1  185.88   12.50
   7 -10   1  198.28   12.40
   7 -10   1  186.58   12.40
   7 -10   1  205.38   12.70
   7 -10   1  219.48   12.60
   7 -10   1  190.58   12.40
  -8  10  -1   19.60    1.70
  -8  10  -1   16.00    1.40
  -8  10  -1   17.10    1.70
  -8  10  -1   18.30    1.70
  -8  10  -1   15.90    1.40
   8 -10   1   18.40    1.80
   8 -10   1   15.50    1.50
   8 -10   1   17.90    1.50
   8 -10   1   18.20    1.90
  -9  10  -1    0.50    0.80
  -9  10  -1    1.40    0.60
  -9  10  -1    0.50    0.60
  -9  10  -1    1.30    0.80
  -9  10  -1    2.30    1.00
   9 -10   1    1.20    0.90
   9 -10   1    1.00    1.00
   9 -10   1    0.20    0.60
   9 -10   1    1.10    0.70
 -10  10  -1   24.40    2.10
 -10  10  -1   25.80    2.50
 -10  10  -1   25.30    2.40
  10 -10   1   26.50    2.10
  10 -10   1   26.50    2.50
  10 -10   1   25.50    2.20
 -11  10  -1   65.69    4.40
 -11  10  -1   69.69    4.70
 -11  10  -1   54.99    4.80
  11 -10   1   64.59    4.40
  11 -10   1   67.79    4.60
 -12  10  -1   10.50    1.80
 -12  10  -1   13.30    1.60
 -12  10  -1   12.30    2.10
  12 -10   1   10.60    1.70
  12 -10   1   13.60    1.50
 -13  10  -1   22.10    2.20
 -13  10  -1   18.80    2.30
  13 -10   1   21.80    2.30
  13 -10   1   20.40    2.10
 -14  10  -1   -1.50    1.30
  14 -10   1   -1.10    1.30
  14 -10   1   -0.90    0.90
 -15  10  -1   43.30    3.80
  15 -10   1   38.40    3.40
  15 -10   1   43.10    3.70
 -16  10  -1   -2.00    1.60
  16 -10   1    1.80    1.30
 -17  10  -1   46.80    4.30
  17 -10   1   44.30    3.80
 -18  10  -1   -1.30    1.90
 -19  10  -1    4.30    2.30
  21   9  -1   12.60    3.60
 -21  -9   1    6.60    3.00
 -21  -9   1   12.70    3.30
 -21  -9   1    8.60    3.90
  20   9  -1   16.70    3.90
 -20  -9   1   21.40    4.30
 -20  -9   1   18.00    3.50
 -20  -9   1   21.60    3.80
  19   9  -1   -1.80    2.50
 -19  -9   1    1.80    2.40
 -19  -9   1   -0.30    2.30
 -19  -9   1   -2.50    2.80
 -19  -9   1   -1.20    1.60
  18   9  -1    5.20    2.70
 -18  -9   1    6.10    2.90
 -18  -9   1    9.70    2.70
 -18  -9   1    8.50    2.70
 -18  -9   1    7.80    2.00
  17   9  -1   11.30    2.80
 -17  -9   1    8.30    2.40
 -17  -9   1    7.20    2.70
 -17  -9   1   10.20    2.50
 -17  -9   1    7.90    1.80
  16   9  -1   59.09    4.90
  16   9  -1   58.49    5.40
 -16  -9   1   49.90    5.00
 -16  -9   1   64.99    5.30
 -16  -9   1   55.59    4.70
 -16  -9   1   61.99    5.50
  15   9  -1   40.40    4.20
  15   9  -1   31.80    3.40
 -15  -9   1   32.40    4.00
 -15  -9   1   32.70    3.70
 -15  -9   1   40.00    3.80
 -15  -9   1   33.40    3.30
  14   9  -1    4.40    2.00
  14   9  -1    1.40    1.90
  14   9  -1    2.40    1.50
 -14  -9   1    0.50    1.60
 -14  -9   1    1.30    1.80
 -14  -9   1    2.60    1.30
 -14  -9   1    2.10    1.60
 -14  -9   1    0.40    2.00
  13   9  -1   11.40    1.80
  13   9  -1    9.80    2.50
  13   9  -1   11.50    2.20
 -13  -9   1    6.80    1.50
 -13  -9   1    9.50    2.20
 -13  -9   1    9.50    1.90
 -13  -9   1    7.40    1.80
 -13  -9   1    8.80    2.60
  12   9  -1   35.10    3.90
  12   9  -1   33.60    3.60
  12   9  -1   34.20    3.10
 -12  -9   1   31.40    3.60
 -12  -9   1   34.00    3.30
 -12  -9   1   35.70    4.00
 -12  -9   1   34.10    3.00
 -12  -9   1   33.20    3.20
  11   9  -1    6.70    2.00
  11   9  -1   16.90    2.10
  11   9  -1   13.70    1.70
 -11  -9   1    6.00    2.00
 -11  -9   1    7.50    1.30
 -11  -9   1   10.60    1.90
 -11  -9   1    8.20    1.60
 -11  -9   1   12.00    1.70
  10   9  -1  215.18   14.10
  10   9  -1  209.18   13.30
  10   9  -1  203.98   13.60
 -10  -9   1  221.38   13.50
 -10  -9   1  192.48   13.60
 -10  -9   1  210.28   13.50
 -10  -9   1  214.88   14.20
 -10  -9   1  196.28   13.20
   9   9  -1   63.49    4.30
   9   9  -1   54.29    4.90
   9   9  -1   58.99    4.50
  -9  -9   1   58.39    4.20
  -9  -9   1   56.79    5.10
  -9  -9   1   60.49    4.40
  -9  -9   1   61.99    4.70
  -9  -9   1   61.89    4.40
   8   9  -1    4.70    1.10
   8   9  -1    4.80    1.50
   8   9  -1    5.60    1.30
  -8  -9   1    5.90    1.20
  -8  -9   1    6.20    1.30
  -8  -9   1    4.10    1.50
  -8  -9   1    6.90    1.40
  -8  -9   1    5.10    1.00
   7   9  -1    1.40    0.80
   7   9  -1    0.90    1.10
   7   9  -1    1.60    1.00
  -7  -9   1    0.70    1.00
  -7  -9   1    0.90    0.90
  -7  -9   1    1.50    1.20
  -7  -9   1   -0.40    0.60
  -7  -9   1    1.20    0.90
   6   9  -1  173.18   10.60
   6   9  -1  160.48   11.10
   6   9  -1  153.78   10.30
   6   9  -1  160.38   10.10
  -6  -9   1  158.98   10.30
  -6  -9   1  159.08   10.10
  -6  -9   1  150.68   10.20
  -6  -9   1  167.68   10.10
  -6  -9   1  141.79   10.10
  -6  -9   1  161.98   10.70
   5   9  -1    7.00    1.50
   5   9  -1    7.00    1.30
   5   9  -1    6.70    1.10
   5   9  -1    6.80    1.50
  -5  -9   1    7.20    1.50
  -5  -9   1    7.80    1.50
  -5  -9   1   12.10    1.30
  -5  -9   1    8.40    1.00
  -5  -9   1    7.70    1.10
  -5  -9   1    7.00    1.10
  -5  -9   1    4.50    1.20
   4   9  -1   -0.20    0.70
   4   9  -1    1.60    0.90
   4   9  -1    0.50    0.90
   4   9  -1    0.70    1.00
  -4  -9   1    0.00    0.80
  -4  -9   1    0.70    0.70
  -4  -9   1    0.80    0.60
  -4  -9   1    0.50    0.60
  -4  -9   1    0.10    0.90
  -4  -9   1    0.10    0.80
  -4  -9   1    0.40    0.60
   3   9  -1    4.10    1.00
   3   9  -1    1.80    0.90
  -3  -9   1    6.10    0.90
  -3  -9   1    2.20    0.90
  -3  -9   1    2.40    0.90
   2   9  -1    6.00    0.80
   2   9  -1    7.00    1.10
   2   9  -1    6.30    1.00
   2   9  -1    8.20    1.20
   2   9  -1    7.00    1.10
  -2  -9   1    6.40    1.20
  -2  -9   1    8.20    1.20
  -2  -9   1    8.80    0.80
  -2  -9   1    6.60    0.90
  -2  -9   1    7.40    0.90
  -2  -9   1    6.50    1.00
   0   9  -1  572.94   35.30
   0   9  -1  594.84   35.20
   0   9  -1  607.64   35.40
   0   9  -1  582.94   35.10
   0   9  -1  546.55   35.20
   0   9  -1  589.54   35.30
   0  -9   1  521.95   35.20
   0  -9   1  548.65   35.40
   0  -9   1  563.84   35.20
   0  -9   1  563.44   35.10
   0  -9   1  584.54   35.30
  -1   9  -1   59.79    4.00
  -1   9  -1   66.09    4.10
  -1   9  -1   56.39    4.10
  -1   9  -1   65.39    4.10
  -1   9  -1   70.09    4.30
  -1   9  -1   66.39    4.00
   1  -9   1   59.89    4.20
   1  -9   1   69.89    4.20
   1  -9   1   65.19    4.00
   1  -9   1   60.39    4.10
   1  -9   1   62.49    4.10
  -2   9  -1  138.89    8.50
  -2   9  -1  137.69    8.40
   2  -9   1  125.89    8.50
   2  -9   1  143.09    8.40
   2  -9   1  143.29    8.50
   2  -9   1  130.89    8.40
   2  -9   1  124.79    8.40
  -3   9  -1   42.50    2.80
  -3   9  -1   40.20    2.90
   3  -9   1   44.40    2.80
  -4   9  -1  113.89    7.40
  -4   9  -1  116.59    7.40
   4  -9   1  121.59    7.40
   4  -9   1  116.79    7.40
  -5   9  -1   14.50    1.20
  -5   9  -1   14.60    1.10
  -5   9  -1   14.30    1.20
   5  -9   1   12.90    1.00
   5  -9   1    9.80    1.30
   5  -9   1   10.70    1.20
   5  -9   1   14.80    1.00
  -6   9  -1   12.40    0.90
  -6   9  -1    9.90    1.10
  -6   9  -1   12.00    1.20
  -6   9  -1   10.90    1.10
  -6   9  -1   12.20    1.00
  -6   9  -1   12.00    1.00
  -6   9  -1   12.70    1.10
   6  -9   1   13.80    1.10
   6  -9   1   11.40    1.40
   6  -9   1   12.20    1.30
   6  -9   1   12.50    1.00
  -7   9  -1   13.30    1.10
  -7   9  -1   13.00    1.10
  -7   9  -1   13.10    1.30
  -7   9  -1   10.80    1.20
  -7   9  -1   13.00    1.30
  -7   9  -1   12.20    1.00
  -7   9  -1   13.10    1.30
   7  -9   1   12.40    1.10
   7  -9   1   13.30    1.10
   7  -9   1   12.80    1.50
   7  -9   1   12.80    1.40
   7  -9   1   10.20    1.20
  -8   9  -1    3.20    0.60
  -8   9  -1    1.40    0.80
  -8   9  -1    1.30    0.80
  -8   9  -1    1.20    0.70
   8  -9   1    3.20    0.70
   8  -9   1    1.80    0.70
   8  -9   1    0.60    0.90
   8  -9   1    1.40    0.80
   8  -9   1    1.30    0.60
  -9   9  -1   95.19    6.40
  -9   9  -1   92.49    6.10
  -9   9  -1  101.89    6.30
  -9   9  -1   96.49    6.50
  -9   9  -1   84.09    6.30
   9  -9   1   97.59    6.60
   9  -9   1   90.29    6.20
   9  -9   1   96.89    6.40
   9  -9   1   98.29    6.10
 -10   9  -1  126.29    8.30
 -10   9  -1  123.19    8.10
 -10   9  -1  123.09    8.40
 -10   9  -1  119.09    8.50
  10  -9   1  129.29    8.50
  10  -9   1  135.99    8.70
  10  -9   1  125.39    8.10
  10  -9   1  130.39    8.20
 -11   9  -1   34.50    3.00
 -11   9  -1   31.70    3.20
 -11   9  -1   33.90    2.70
  11  -9   1   40.70    2.90
  11  -9   1   34.50    2.70
  11  -9   1   32.30    3.20
 -12   9  -1  101.19    6.80
 -12   9  -1  100.79    7.10
 -12   9  -1   94.09    6.50
  12  -9   1   98.89    6.50
  12  -9   1   97.89    7.10
  12  -9   1   94.69    6.60
 -13   9  -1   24.00    2.40
 -13   9  -1   22.30    2.90
 -13   9  -1   25.80    2.70
  13  -9   1   24.00    2.30
  13  -9   1   25.30    2.50
 -14   9  -1    1.20    1.40
 -14   9  -1    3.60    1.30
 -14   9  -1    2.40    1.80
  14  -9   1    1.70    1.10
  14  -9   1    5.60    1.50
 -15   9  -1   29.00    2.80
 -15   9  -1   30.90    3.20
  15  -9   1   25.10    2.60
  15  -9   1   26.70    2.90
 -16   9  -1   19.00    2.70
 -16   9  -1   22.50    2.50
  16  -9   1   20.30    2.70
  16  -9   1   17.90    2.20
 -17   9  -1   14.20    2.50
  17  -9   1   20.40    2.70
  17  -9   1   15.90    2.10
 -18   9  -1   28.00    3.40
  18  -9   1   26.40    3.30
 -19   9  -1   -1.70    2.00
 -20   9  -1    6.60    2.40
 -21   9  -1    2.10    2.30
  22   8  -1   37.70    5.10
 -22  -8   1   39.40    5.00
 -22  -8   1   36.50    5.00
  21   8  -1   11.40    3.60
 -21  -8   1   12.50    4.00
 -21  -8   1    6.10    3.00
 -21  -8   1    9.30    3.10
  20   8  -1   12.80    3.40
 -20  -8   1    8.60    3.70
 -20  -8   1   10.30    3.10
 -20  -8   1    8.80    2.90
 -20  -8   1   10.30    3.10
  19   8  -1    1.60    2.60
 -19  -8   1    0.30    2.70
 -19  -8   1    0.30    1.60
 -19  -8   1   -0.40    2.20
 -19  -8   1   -0.80    2.20
  18   8  -1    4.70    2.60
 -18  -8   1    2.30    2.30
 -18  -8   1    0.50    2.60
 -18  -8   1    1.80    2.10
 -18  -8   1    2.40    1.60
  17   8  -1    5.30    2.40
 -17  -8   1    5.50    1.60
 -17  -8   1    4.50    2.00
 -17  -8   1    5.70    2.50
 -17  -8   1   -1.00    1.90
  16   8  -1   57.29    5.40
  16   8  -1   56.79    4.80
 -16  -8   1   53.39    5.10
 -16  -8   1   61.79    5.60
 -16  -8   1   56.59    4.70
 -16  -8   1   64.49    5.20
  15   8  -1   33.50    3.40
  15   8  -1   36.00    4.00
 -15  -8   1   37.40    3.80
 -15  -8   1   35.90    4.10
 -15  -8   1   40.00    3.80
 -15  -8   1   35.40    3.40
  14   8  -1   39.80    3.40
  14   8  -1   32.50    3.70
  14   8  -1   31.30    4.20
 -14  -8   1   34.30    3.40
 -14  -8   1   34.30    3.50
 -14  -8   1   34.70    4.30
 -14  -8   1   35.90    3.20
 -14  -8   1   31.70    3.70
  13   8  -1    2.10    1.80
  13   8  -1    6.10    1.90
  13   8  -1    6.20    1.50
 -13  -8   1    3.20    1.50
 -13  -8   1    3.70    1.50
 -13  -8   1    5.10    1.80
 -13  -8   1    3.30    1.20
 -13  -8   1    3.30    2.00
  12   8  -1   63.09    4.50
  12   8  -1   58.09    4.80
  12   8  -1   64.09    5.30
 -12  -8   1   58.29    5.40
 -12  -8   1   57.09    4.40
 -12  -8   1   58.49    4.60
 -12  -8   1   59.19    4.80
 -12  -8   1   58.19    4.60
  11   8  -1   30.00    3.00
  11   8  -1   28.20    2.70
  11   8  -1   29.50    3.30
 -11  -8   1   27.30    2.80
 -11  -8   1   28.10    2.50
 -11  -8   1   27.60    2.70
 -11  -8   1   27.60    3.40
 -11  -8   1   25.60    3.00
  10   8  -1   60.39    4.50
  10   8  -1   64.49    5.20
  10   8  -1   66.29    4.80
 -10  -8   1   64.29    4.60
 -10  -8   1   60.69    4.40
 -10  -8   1   63.49    5.30
 -10  -8   1   56.39    4.70
 -10  -8   1   58.29    4.50
   9   8  -1   14.10    1.50
   9   8  -1    5.40    1.80
   9   8  -1   20.40    2.10
  -9  -8   1   11.50    1.50
  -9  -8   1    7.20    1.80
   8   8  -1    0.10    0.80
   8   8  -1    0.70    1.20
   8   8  -1   -0.50    1.00
  -8  -8   1    0.30    1.00
  -8  -8   1   -0.60    0.80
  -8  -8   1    0.50    1.20
  -8  -8   1   -0.50    0.60
  -8  -8   1    0.00    0.90
   7   8  -1   18.10    2.00
   7   8  -1   15.70    2.10
   7   8  -1   17.70    1.70
  -7  -8   1   15.20    2.20
  -7  -8   1   18.60    1.90
  -7  -8   1   15.30    1.50
  -7  -8   1   16.80    1.70
  -7  -8   1   15.70    1.90
   6   8  -1  254.37   15.80
   6   8  -1  240.28   16.30
   6   8  -1  262.07   15.90
   6   8  -1  262.67   16.20
  -6  -8   1  262.37   15.80
  -6  -8   1  242.08   15.70
  -6  -8   1  244.78   15.80
  -6  -8   1  253.17   16.30
  -6  -8   1  244.38   15.90
  -6  -8   1  244.28   15.80
   5   8  -1   16.70    1.70
   5   8  -1   15.10    1.50
   5   8  -1   17.20    2.10
   5   8  -1   16.70    2.00
  -5  -8   1   17.00    1.60
  -5  -8   1   15.10    2.00
  -5  -8   1   15.00    1.50
  -5  -8   1   15.30    1.50
  -5  -8   1   14.10    1.70
  -5  -8   1   15.10    1.90
  -5  -8   1   16.40    1.60
   4   8  -1  326.77   20.70
   4   8  -1  332.67   20.80
   4   8  -1  309.57   20.40
   4   8  -1  329.67   20.30
  -4  -8   1  334.77   20.40
  -4  -8   1  341.67   20.80
  -4  -8   1  332.97   20.30
  -4  -8   1  324.87   20.30
  -4  -8   1  331.47   20.70
  -4  -8   1  337.67   20.40
  -4  -8   1  293.77   20.40
   3   8  -1    0.70    0.80
   3   8  -1    1.30    0.50
   3   8  -1    0.70    0.70
   3   8  -1    0.00    0.70
  -3  -8   1    1.50    0.60
  -3  -8   1    0.30    0.60
  -3  -8   1    0.60    0.50
  -3  -8   1    0.20    0.60
  -3  -8   1    0.60    0.80
  -3  -8   1    0.20    0.70
  -3  -8   1    0.60    0.50
   2   8  -1    0.20    0.40
   2   8  -1    0.10    0.50
   2   8  -1    0.20    0.60
   2   8  -1    0.30    0.60
   2   8  -1   -0.10    0.60
  -2  -8   1    0.50    0.60
  -2  -8   1    0.20    0.50
  -2  -8   1   -0.20    0.50
  -2  -8   1    0.00    0.70
  -2  -8   1    0.90    0.40
  -2  -8   1    0.90    0.70
   1   8  -1    1.10    0.40
   1   8  -1    1.20    0.60
   1   8  -1    0.30    0.60
   1   8  -1    0.90    0.60
   1   8  -1    0.90    0.50
  -1  -8   1    0.70    0.40
  -1  -8   1    0.20    0.50
  -1  -8   1    0.40    0.60
  -1  -8   1    0.70    0.60
  -1  -8   1    0.10    0.40
  -1  -8   1    0.30    0.40
   0   8  -1    8.00    1.00
   0   8  -1    6.50    0.80
   0   8  -1    5.40    0.70
   0   8  -1    5.70    0.60
   0   8  -1    6.00    0.80
   0  -8   1    4.60    0.70
   0  -8   1    5.80    0.70
   0  -8   1    5.90    0.90
   0  -8   1    7.40    0.70
   0  -8   1    7.00    0.90
  -1   8  -1    5.40    0.70
  -1   8  -1    8.60    0.90
  -1   8  -1    5.80    0.70
  -1   8  -1    6.50    0.60
  -1   8  -1    5.00    0.70
  -1   8  -1    6.90    0.60
   1  -8   1    6.80    0.80
   1  -8   1    6.90    0.60
   1  -8   1    5.90    0.80
   1  -8   1    5.30    0.70
  -2   8  -1  162.98    9.50
  -2   8  -1  153.58    9.40
   2  -8   1  154.28    9.30
   2  -8   1  141.59    9.30
   2  -8   1  151.18    9.40
   2  -8   1  138.39    9.40
  -3   8  -1   92.39    5.90
   3  -8   1   90.69    5.90
   3  -8   1   97.39    5.90
  -4   8  -1  231.58   14.50
   4  -8   1  219.08   14.50
   4  -8   1  232.48   14.50
   4  -8   1  238.98   14.40
   4  -8   1  233.58   14.40
   4  -8   1  241.98   14.50
  -5   8  -1   83.89    5.70
  -5   8  -1   88.39    5.60
  -5   8  -1   93.59    5.80
  -5   8  -1   89.39    5.60
  -5   8  -1   86.89    5.60
  -5   8  -1   88.99    5.70
  -5   8  -1   88.39    5.70
   5  -8   1   90.39    5.90
   5  -8   1   91.79    5.70
   5  -8   1   93.29    5.60
   5  -8   1   95.39    5.80
  -6   8  -1  384.96   23.40
  -6   8  -1  355.96   23.40
  -6   8  -1  360.66   23.20
  -6   8  -1  375.46   23.30
  -6   8  -1  383.76   23.30
  -6   8  -1  355.86   23.30
  -6   8  -1  402.56   23.40
   6  -8   1  371.36   23.30
   6  -8   1  379.76   23.30
   6  -8   1  388.06   23.50
   6  -8   1  375.86   23.30
   6  -8   1  386.76   23.50
  -7   8  -1   16.80    1.60
  -7   8  -1   15.30    1.30
  -7   8  -1   14.90    1.40
  -7   8  -1   15.90    1.50
  -7   8  -1   16.80    1.50
  -7   8  -1   15.20    1.30
   7  -8   1   13.50    1.40
   7  -8   1   20.00    1.70
   7  -8   1   13.50    1.30
   7  -8   1   16.00    1.70
   7  -8   1   16.90    1.30
  -8   8  -1  135.89    8.30
  -8   8  -1  120.99    8.20
  -8   8  -1  114.69    8.20
  -8   8  -1  121.89    8.10
  -8   8  -1  130.29    8.40
   8  -8   1  135.59    8.50
   8  -8   1  123.99    8.10
   8  -8   1  124.89    8.10
   8  -8   1  137.69    8.40
  -9   8  -1   37.00    3.40
  -9   8  -1   49.50    3.20
  -9   8  -1   40.60    3.20
  -9   8  -1   49.10    3.30
   9  -8   1   47.70    3.20
   9  -8   1   43.80    3.10
 -10   8  -1   -0.10    0.90
 -10   8  -1    0.30    0.90
 -10   8  -1    1.30    1.10
 -10   8  -1    1.90    0.80
 -10   8  -1   -0.10    0.90
  10  -8   1    0.80    0.70
  10  -8   1    1.10    1.00
  10  -8   1    1.00    0.90
  10  -8   1    0.30    1.20
 -11   8  -1    8.20    1.70
 -11   8  -1   10.10    1.30
 -11   8  -1    7.60    1.60
 -11   8  -1    9.40    1.50
 -11   8  -1   10.90    1.60
  11  -8   1    9.60    1.30
  11  -8   1    8.90    1.50
  11  -8   1   10.50    1.80
 -12   8  -1   61.19    5.10
 -12   8  -1   67.79    4.60
 -12   8  -1   72.59    5.10
 -12   8  -1   62.19    4.70
  12  -8   1   68.19    4.50
  12  -8   1   53.49    4.90
  12  -8   1   69.59    4.70
 -13   8  -1    6.10    1.70
 -13   8  -1   11.90    1.40
 -13   8  -1    9.40    1.60
  13  -8   1    5.50    1.60
  13  -8   1    7.20    1.20
  13  -8   1   11.60    1.60
 -14   8  -1    6.20    1.70
 -14   8  -1    6.20    1.90
 -14   8  -1    7.90    1.40
  14  -8   1    6.20    1.30
  14  -8   1    8.20    1.70
 -15   8  -1    8.80    1.90
 -15   8  -1    7.40    2.20
 -15   8  -1    8.90    1.70
  15  -8   1    9.20    1.90
  15  -8   1    7.30    1.50
 -16   8  -1  102.89    7.30
 -16   8  -1  105.09    7.10
  16  -8   1  103.29    7.00
  16  -8   1   95.49    7.30
 -17   8  -1   12.40    2.10
 -17   8  -1   10.90    2.40
  17  -8   1   12.90    1.90
  17  -8   1   12.20    2.30
 -18   8  -1   16.00    2.80
 -18   8  -1   15.60    2.50
  18  -8   1   17.70    2.80
 -19   8  -1    4.70    2.30
  19  -8   1    6.30    2.30
 -20   8  -1    0.20    2.00
  20  -8   1   -0.40    2.20
 -21   8  -1    2.60    2.40
 -22   8  -1   34.80    4.30
  22   7  -1    6.10    3.20
 -22  -7   1    3.20    3.30
 -22  -7   1    8.90    3.20
 -22  -7   1    3.70    2.90
  21   7  -1   26.60    4.30
 -21  -7   1   25.10    4.50
 -21  -7   1   25.80    4.10
 -21  -7   1   20.90    3.90
  20   7  -1   -2.60    2.60
 -20  -7   1   -1.10    1.70
 -20  -7   1    1.50    2.50
 -20  -7   1    0.00    2.30
 -20  -7   1   -1.50    3.00
  19   7  -1    5.90    2.80
 -19  -7   1    6.90    2.60
 -19  -7   1    0.30    2.90
 -19  -7   1    6.10    1.90
 -19  -7   1    3.50    2.40
  18   7  -1    1.90    2.30
 -18  -7   1   -1.90    2.00
 -18  -7   1    0.40    2.30
 -18  -7   1    3.00    1.50
 -18  -7   1   -2.30    1.90
  17   7  -1   98.09    7.50
 -17  -7   1   90.79    7.10
 -17  -7   1   98.39    6.80
 -17  -7   1  107.09    7.70
 -17  -7   1   78.59    7.10
  16   7  -1   21.70    3.10
  16   7  -1   14.00    2.30
 -16  -7   1   17.20    2.70
 -16  -7   1   15.20    2.90
 -16  -7   1   14.70    2.60
 -16  -7   1   19.20    2.40
  15   7  -1   20.50    2.60
  15   7  -1   24.50    3.70
  15   7  -1   22.20    3.10
 -15  -7   1   33.80    2.90
 -15  -7   1   22.40    3.80
 -15  -7   1   25.30    3.00
 -15  -7   1   24.70    3.30
 -15  -7   1   24.30    3.00
  14   7  -1    5.70    1.50
  14   7  -1    3.70    2.00
  14   7  -1    8.50    2.00
 -14  -7   1    1.70    1.90
 -14  -7   1    4.20    1.70
 -14  -7   1    3.40    1.30
 -14  -7   1    5.30    1.90
 -14  -7   1    4.80    1.60
  13   7  -1    4.00    1.30
  13   7  -1    3.60    1.60
  13   7  -1    4.30    1.90
 -13  -7   1    4.30    1.80
 -13  -7   1    3.00    1.90
 -13  -7   1    3.60    1.40
 -13  -7   1    2.70    1.50
 -13  -7   1    1.80    1.10
  12   7  -1    7.70    1.80
  12   7  -1    8.10    1.50
  12   7  -1    8.40    2.10
 -12  -7   1    7.00    1.30
 -12  -7   1    8.70    1.60
 -12  -7   1    5.80    1.50
 -12  -7   1    7.50    2.10
 -12  -7   1    9.90    1.90
  11   7  -1  169.68   11.80
  11   7  -1  182.28   11.40
  11   7  -1  184.38   11.10
 -11  -7   1  164.78   11.20
 -11  -7   1  161.78   11.40
 -11  -7   1  180.58   11.20
 -11  -7   1  167.58   11.00
 -11  -7   1  159.88   11.80
  10   7  -1   17.50    2.00
  10   7  -1    8.60    1.90
  10   7  -1   12.40    1.40
 -10  -7   1    9.40    1.70
 -10  -7   1    9.70    1.50
 -10  -7   1   10.80    1.60
 -10  -7   1    7.70    1.20
 -10  -7   1    4.60    1.70
   9   7  -1  141.09    9.40
   9   7  -1  140.19    9.80
   9   7  -1  146.49    9.20
  -9  -7   1  138.39    9.40
  -9  -7   1  138.89    9.90
  -9  -7   1  141.89    9.10
  -9  -7   1  147.89    9.30
  -9  -7   1  139.29    9.20
   8   7  -1  101.09    6.80
   8   7  -1   95.39    6.20
   8   7  -1   89.19    6.40
  -8  -7   1   96.49    6.90
  -8  -7   1   96.89    6.30
  -8  -7   1   84.89    6.40
  -8  -7   1   91.49    6.10
  -8  -7   1   94.29    6.30
   7   7  -1   33.60    2.60
   7   7  -1   37.30    3.10
   7   7  -1   32.90    2.80
  -7  -7   1   34.20    2.70
  -7  -7   1   33.20    2.50
  -7  -7   1   34.00    2.90
  -7  -7   1   32.60    2.70
  -7  -7   1   36.30    3.30
   6   7  -1   27.80    2.80
   6   7  -1   29.40    2.80
   6   7  -1   31.40    2.30
   6   7  -1   33.60    2.60
  -6  -7   1   30.50    2.80
  -6  -7   1   31.50    2.40
  -6  -7   1   34.40    2.60
  -6  -7   1   30.50    2.30
  -6  -7   1   27.90    2.20
  -6  -7   1   29.60    2.30
  -6  -7   1   24.90    2.60
   5   7  -1   31.40    2.60
   5   7  -1   35.10    2.50
   5   7  -1   35.40    2.90
   5   7  -1   32.50    3.00
  -5  -7   1   37.70    2.50
  -5  -7   1   33.30    2.50
  -5  -7   1   29.80    2.60
  -5  -7   1   34.80    2.90
  -5  -7   1   34.70    2.60
  -5  -7   1   34.70    3.00
  -5  -7   1   33.80    2.60
   4   7  -1    0.80    0.80
   4   7  -1   -0.50    0.50
   4   7  -1    0.10    0.70
   4   7  -1    0.10    0.80
  -4  -7   1   -0.20    0.70
  -4  -7   1   -0.20    0.50
  -4  -7   1   -0.10    0.60
  -4  -7   1   -0.40    0.80
  -4  -7   1   -0.50    0.70
  -4  -7   1   -0.60    0.60
  -4  -7   1   -0.70    0.40
   3   7  -1   18.50    2.00
   3   7  -1   31.50    2.00
   3   7  -1   22.20    2.10
  -3  -7   1   20.20    2.10
  -3  -7   1   29.40    1.90
  -3  -7   1   28.30    1.80
  -3  -7   1   28.70    1.80
  -3  -7   1   20.00    2.00
   2   7  -1    1.30    0.40
   2   7  -1    2.90    0.60
   2   7  -1    1.00    0.60
   2   7  -1    1.00    0.60
  -2  -7   1    1.40    0.50
  -2  -7   1    1.90    0.50
  -2  -7   1    0.60    0.50
  -2  -7   1    1.80    0.40
  -2  -7   1    1.20    0.40
  -2  -7   1    0.70    0.60
  -2  -7   1    0.00    0.60
   1   7  -1  126.89    8.10
   1   7  -1  131.39    8.20
   1   7  -1  133.99    8.20
   1   7  -1  128.59    8.00
   1   7  -1  126.39    8.20
  -1  -7   1  127.09    8.00
  -1  -7   1  123.59    8.00
  -1  -7   1  135.99    8.00
  -1  -7   1  117.69    8.10
  -1  -7   1  125.39    8.20
  -1  -7   1  134.39    8.20
   0   7  -1  168.68   10.70
   0   7  -1  177.58   10.60
   0   7  -1  183.88   10.60
   0   7  -1  172.38   10.70
   0   7  -1  154.78   10.70
   0  -7   1  177.68   10.60
   0  -7   1  178.18   10.60
   0  -7   1  168.78   10.60
   0  -7   1  156.38   10.70
   0  -7   1  160.98   10.70
  -1   7  -1  366.56   23.50
  -1   7  -1  360.46   23.60
  -1   7  -1  410.56   23.70
  -1   7  -1  402.06   23.60
  -1   7  -1  397.86   23.60
  -1   7  -1  397.56   23.60
   1  -7   1  389.06   23.70
   1  -7   1  373.76   23.60
   1  -7   1  364.56   23.60
   1  -7   1  364.86   23.70
  -2   7  -1   18.80    1.30
   2  -7   1   17.10    1.30
   2  -7   1   20.00    1.30
   2  -7   1   15.10    1.20
  -3   7  -1   23.70    1.70
   3  -7   1   26.10    1.70
  -4   7  -1   20.30    1.50
  -4   7  -1   26.30    1.60
   4  -7   1   26.30    1.60
   4  -7   1   24.60    1.50
   4  -7   1   19.00    1.60
  -5   7  -1   69.99    4.30
  -5   7  -1   59.79    4.20
  -5   7  -1   63.99    4.10
  -5   7  -1   63.89    4.10
  -5   7  -1   61.89    4.10
  -5   7  -1   70.69    4.30
  -5   7  -1   64.69    4.30
   5  -7   1   69.09    4.30
   5  -7   1   66.79    4.20
   5  -7   1   69.19    4.40
   5  -7   1   61.19    4.20
  -6   7  -1    4.50    0.80
  -6   7  -1    3.30    0.70
  -6   7  -1    3.70    0.60
  -6   7  -1    3.70    0.70
  -6   7  -1    2.40    0.70
  -6   7  -1    4.00    0.60
   6  -7   1    3.10    0.50
   6  -7   1    2.30    0.90
   6  -7   1    2.40    0.50
   6  -7   1    3.60    0.60
   6  -7   1    2.60    0.70
  -7   7  -1  185.28   11.30
  -7   7  -1  181.18   11.50
  -7   7  -1  183.08   11.20
  -7   7  -1  164.48   11.30
  -7   7  -1  185.48   11.20
  -7   7  -1  168.18   11.40
   7  -7   1  172.68   11.50
   7  -7   1  191.88   11.20
   7  -7   1  169.98   11.50
   7  -7   1  186.38   11.30
   7  -7   1  185.68   11.20
  -8   7  -1    8.10    1.30
  -8   7  -1    9.40    1.00
  -8   7  -1    9.90    1.10
  -8   7  -1    9.90    1.20
  -8   7  -1    7.20    1.20
   8  -7   1    8.90    1.10
   8  -7   1    8.60    0.90
   8  -7   1    6.90    1.30
   8  -7   1    8.60    1.30
  -9   7  -1   41.20    3.30
  -9   7  -1   44.10    3.10
  -9   7  -1   44.50    3.50
  -9   7  -1   43.00    3.20
  -9   7  -1   42.60    3.20
   9  -7   1   44.00    3.10
   9  -7   1   45.40    3.60
   9  -7   1   44.00    3.40
   9  -7   1   43.80    3.20
 -10   7  -1   28.00    2.80
 -10   7  -1   29.00    2.60
 -10   7  -1   31.20    2.40
 -10   7  -1   27.60    2.70
 -10   7  -1   29.10    2.50
  10  -7   1   35.80    2.60
  10  -7   1   30.70    2.40
  10  -7   1   30.20    2.80
  10  -7   1   32.80    3.00
 -11   7  -1  272.77   18.00
 -11   7  -1  283.87   17.70
 -11   7  -1  274.37   18.00
 -11   7  -1  283.07   17.70
 -11   7  -1  282.27   17.60
  11  -7   1  283.17   18.00
  11  -7   1  284.97   17.70
  11  -7   1  271.37   17.50
 -12   7  -1   16.20    1.80
 -12   7  -1   15.70    2.10
 -12   7  -1   17.40    2.10
 -12   7  -1   17.50    2.50
 -12   7  -1   15.40    2.50
  12  -7   1   13.70    2.20
  12  -7   1   16.90    2.00
  12  -7   1   15.60    1.70
 -13   7  -1   38.10    3.00
 -13   7  -1   30.60    3.10
 -13   7  -1   40.20    3.70
 -13   7  -1   32.90    3.20
  13  -7   1   34.40    3.20
  13  -7   1   33.00    3.50
  13  -7   1   35.70    2.90
 -14   7  -1   17.70    2.70
 -14   7  -1   15.10    2.30
 -14   7  -1   19.30    2.10
 -14   7  -1   14.00    2.20
  14  -7   1   15.60    1.90
  14  -7   1   16.60    2.20
  14  -7   1   15.80    2.50
 -15   7  -1    3.60    1.60
 -15   7  -1    1.80    1.80
 -15   7  -1    1.40    1.30
  15  -7   1    1.10    1.70
  15  -7   1    0.30    1.20
  15  -7   1    2.20    1.60
 -16   7  -1   15.50    2.10
 -16   7  -1   12.70    2.40
 -16   7  -1   15.90    3.00
  16  -7   1   14.00    2.40
  16  -7   1   15.40    2.00
 -17   7  -1   67.19    6.40
 -17   7  -1   65.59    5.60
 -17   7  -1   77.79    5.50
  17  -7   1   71.79    5.80
  17  -7   1   72.99    5.30
 -18   7  -1    3.40    1.80
 -18   7  -1   -0.80    1.90
  18  -7   1    2.70    2.10
 -19   7  -1    9.90    2.30
 -19   7  -1    6.40    2.30
  19  -7   1   11.10    2.60
 -20   7  -1    0.90    2.10
 -20   7  -1    1.90    2.00
  20  -7   1   -0.20    2.20
 -21   7  -1   36.90    4.40
  21  -7   1   36.70    4.40
 -22   7  -1    1.90    2.50
  22  -7   1    2.70    2.80
  22   6  -1   29.60    4.60
 -22  -6   1   31.80    5.00
 -22  -6   1   23.50    4.20
 -22  -6   1   39.70    4.70
  21   6  -1   30.20    4.40
 -21  -6   1   23.00    4.20
 -21  -6   1   33.80    5.20
 -21  -6   1   24.10    4.00
 -21  -6   1   27.30    4.00
  20   6  -1    5.00    2.90
 -20  -6   1    3.30    1.90
 -20  -6   1    4.10    2.60
 -20  -6   1    4.90    2.50
 -20  -6   1    7.10    3.30
  19   6  -1    3.50    2.60
 -19  -6   1    2.90    2.40
 -19  -6   1    5.80    2.50
 -19  -6   1    3.50    2.70
 -19  -6   1    4.00    1.80
  18   6  -1    7.10    2.60
 -18  -6   1    2.40    2.10
 -18  -6   1    5.90    2.70
 -18  -6   1    9.30    2.50
 -18  -6   1    4.70    1.70
  17   6  -1   16.50    2.90
 -17  -6   1    7.40    2.20
 -17  -6   1   10.70    2.60
 -17  -6   1   14.30    2.50
 -17  -6   1    9.60    1.80
  16   6  -1   66.39    5.80
  16   6  -1   69.99    5.40
 -16  -6   1   67.49    5.20
 -16  -6   1   70.99    6.00
 -16  -6   1   77.39    5.70
 -16  -6   1   64.49    5.50
  15   6  -1   54.09    5.70
  15   6  -1   64.49    5.00
  15   6  -1   78.29    5.70
 -15  -6   1   75.39    5.60
 -15  -6   1   59.59    6.10
 -15  -6   1   67.19    5.30
 -15  -6   1   60.39    4.90
 -15  -6   1   65.69    5.20
  14   6  -1   13.80    2.00
  14   6  -1   19.50    3.20
  14   6  -1   17.00    2.60
 -14  -6   1   17.40    2.30
 -14  -6   1   19.90    2.50
 -14  -6   1   18.80    2.10
 -14  -6   1   14.20    2.50
 -14  -6   1   16.10    3.00
  13   6  -1    4.60    1.40
  13   6  -1    4.90    1.90
  13   6  -1    7.00    1.80
 -13  -6   1    4.60    1.20
 -13  -6   1    4.10    1.40
 -13  -6   1    3.40    1.40
 -13  -6   1    4.70    1.70
 -13  -6   1    5.60    2.00
  12   6  -1   75.69    5.50
  12   6  -1   82.19    6.30
  12   6  -1   79.29    5.80
 -12  -6   1   79.09    5.70
 -12  -6   1   76.69    6.40
 -12  -6   1   82.19    5.60
 -12  -6   1   83.49    5.50
 -12  -6   1   72.49    5.80
  11   6  -1  109.39    7.10
  11   6  -1  101.09    7.30
  11   6  -1  110.69    7.80
 -11  -6   1  109.29    7.20
 -11  -6   1  101.79    7.80
 -11  -6   1  103.89    7.10
 -11  -6   1  103.49    7.40
 -11  -6   1  100.49    7.00
  10   6  -1    2.60    1.50
  10   6  -1    4.00    1.00
  10   6  -1    3.10    1.30
 -10  -6   1    5.10    1.20
 -10  -6   1    3.20    1.30
 -10  -6   1    3.10    0.90
 -10  -6   1    3.10    1.50
 -10  -6   1    1.90    1.10
   9   6  -1    2.50    1.10
   9   6  -1    2.70    1.30
   9   6  -1    2.20    0.80
  -9  -6   1    1.60    0.80
  -9  -6   1    0.60    1.00
  -9  -6   1    1.60    0.90
  -9  -6   1    1.20    1.20
  -9  -6   1    2.30    1.00
   8   6  -1    2.50    1.00
   8   6  -1    3.00    0.90
   8   6  -1    1.30    1.10
  -8  -6   1    1.20    1.10
  -8  -6   1    0.70    0.80
  -8  -6   1    0.70    0.80
  -8  -6   1    1.70    0.70
  -8  -6   1    1.40    1.00
   7   6  -1    1.50    0.90
   7   6  -1    2.30    1.10
   7   6  -1    1.80    0.80
  -7  -6   1    2.10    0.90
  -7  -6   1    2.20    0.80
  -7  -6   1    1.80    0.60
  -7  -6   1    1.50    0.80
  -7  -6   1    1.00    1.10
   6   6  -1  119.99    7.60
   6   6  -1  114.99    7.80
   6   6  -1  124.79    8.00
   6   6  -1  126.69    8.20
  -6  -6   1  116.99    7.70
  -6  -6   1  115.89    7.60
  -6  -6   1  114.09    7.70
  -6  -6   1  128.19    8.20
  -6  -6   1  109.19    7.80
  -6  -6   1  120.09    7.60
  -6  -6   1  118.19    8.00
   5   6  -1  667.63   37.70
   5   6  -1  607.14   38.10
   5   6  -1  649.14   38.00
   5   6  -1  543.05   37.70
  -5  -6   1  602.34   37.80
  -5  -6   1  584.44   37.60
  -5  -6   1  608.34   37.70
  -5  -6   1  604.54   37.70
  -5  -6   1  610.04   38.10
  -5  -6   1  622.14   38.00
  -5  -6   1  599.94   37.60
   4   6  -1  171.18   10.80
   4   6  -1  161.88   11.00
   4   6  -1  177.18   11.10
   4   6  -1  182.78   10.70
  -4  -6   1  174.38   10.70
  -4  -6   1  180.18   11.10
  -4  -6   1  168.48   10.70
  -4  -6   1  157.38   10.90
  -4  -6   1  167.98   10.80
  -4  -6   1  156.98   10.70
  -4  -6   1  173.98   10.70
   3   6  -1   17.20    1.70
   3   6  -1   22.10    1.80
   2   6  -1  134.99    7.90
   2   6  -1  127.29    7.90
   2   6  -1  115.79    7.70
   2   6  -1  121.39    7.70
  -2  -6   1  131.39    7.90
  -2  -6   1  115.09    7.70
  -2  -6   1  121.99    7.90
  -2  -6   1  118.19    7.70
  -2  -6   1  110.09    7.70
  -2  -6   1  124.59    7.70
  -2  -6   1  125.19    7.70
   1   6  -1  108.39    6.50
   1   6  -1  100.29    6.30
   1   6  -1  101.39    6.50
   1   6  -1   94.49    6.30
  -1  -6   1  104.29    6.50
  -1  -6   1  103.49    6.30
  -1  -6   1   96.09    6.30
  -1  -6   1   98.79    6.30
  -1  -6   1   89.79    6.30
  -1  -6   1  103.69    6.50
   0   6  -1   41.80    2.70
   0   6  -1   46.50    2.70
   0   6  -1   39.70    2.60
   0   6  -1   34.50    2.60
   0   6  -1   44.50    2.70
   0  -6   1   40.50    2.60
   0  -6   1   35.90    2.60
   0  -6   1   39.30    2.70
   0  -6   1   44.40    2.70
   0  -6   1   35.60    2.60
  -1   6  -1    3.70    0.40
  -1   6  -1    4.50    0.50
  -1   6  -1    4.20    0.50
  -1   6  -1    4.30    0.50
  -1   6  -1    5.30    0.40
   1  -6   1    4.30    0.40
   1  -6   1    3.60    0.40
   1  -6   1    4.20    0.50
   1  -6   1    4.40    0.60
  -2   6  -1  259.07   15.00
   2  -6   1  225.98   15.00
  -3   6  -1   45.10    3.00
   3  -6   1   53.09    3.00
   3  -6   1   49.99    3.00
   3  -6   1   46.20    3.10
   3  -6   1   42.70    3.10
  -4   6  -1   26.70    1.70
  -4   6  -1   24.50    1.80
  -4   6  -1   28.30    1.80
  -4   6  -1   25.70    1.70
  -4   6  -1   26.30    1.70
  -4   6  -1   23.00    1.80
  -4   6  -1   27.40    1.80
   4  -6   1   27.60    1.90
   4  -6   1   26.00    1.90
   4  -6   1   25.80    1.70
   4  -6   1   25.20    1.70
  -5   6  -1   64.39    4.60
  -5   6  -1   78.99    4.70
  -5   6  -1   63.79    4.50
  -5   6  -1   77.39    4.60
  -5   6  -1   66.09    4.50
  -5   6  -1   70.99    4.50
   5  -6   1   72.89    4.70
   5  -6   1   67.69    4.50
   5  -6   1   72.49    4.70
   5  -6   1   69.19    4.50
   5  -6   1   72.89    4.50
  -6   6  -1  459.65   27.90
  -6   6  -1  426.26   27.70
  -6   6  -1  449.86   27.80
  -6   6  -1  420.86   27.80
  -6   6  -1  486.55   27.90
  -6   6  -1  456.55   27.70
   6  -6   1  432.26   27.70
   6  -6   1  466.35   28.00
   6  -6   1  454.95   27.90
   6  -6   1  431.56   27.70
   6  -6   1  447.36   27.70
  -7   6  -1  223.18   13.50
  -7   6  -1  198.28   13.70
  -7   6  -1  215.88   13.80
  -7   6  -1  210.38   13.50
  -7   6  -1  212.18   13.60
  -7   6  -1  210.88   13.60
   7  -6   1  213.28   13.40
   7  -6   1  223.48   13.70
   7  -6   1  234.08   13.80
   7  -6   1  218.58   13.50
   7  -6   1  214.68   13.50
  -8   6  -1   70.99    4.90
  -8   6  -1   62.89    4.40
  -8   6  -1   72.59    4.80
  -8   6  -1   62.59    4.50
  -8   6  -1   60.99    4.50
   8  -6   1   65.09    4.40
   8  -6   1   71.89    4.90
   8  -6   1   64.09    4.50
   8  -6   1   74.69    4.80
  -9   6  -1    2.80    1.00
  -9   6  -1    4.20    0.90
  -9   6  -1    3.80    0.80
  -9   6  -1    1.10    0.80
  -9   6  -1    2.50    0.90
   9  -6   1    4.20    0.90
   9  -6   1    1.10    0.90
   9  -6   1    2.80    1.10
   9  -6   1    2.70    0.70
 -10   6  -1    1.50    1.00
 -10   6  -1    2.90    1.00
 -10   6  -1    3.80    0.90
 -10   6  -1    3.30    1.20
 -10   6  -1    2.10    1.00
  10  -6   1    1.60    0.70
  10  -6   1    2.40    1.20
  10  -6   1    2.50    1.00
  10  -6   1    1.70    1.20
 -11   6  -1    8.50    1.80
 -11   6  -1    9.30    1.30
 -11   6  -1    9.70    1.50
 -11   6  -1    9.10    1.40
 -11   6  -1    6.70    1.50
  11  -6   1    6.80    1.10
  11  -6   1    7.70    1.40
  11  -6   1    8.40    1.70
 -12   6  -1   72.49    5.30
 -12   6  -1   80.19    5.20
 -12   6  -1   77.09    5.80
 -12   6  -1   77.09    5.40
  12  -6   1   70.59    5.30
  12  -6   1   72.29    5.10
  12  -6   1   72.59    5.60
 -13   6  -1   28.10    2.80
 -13   6  -1   24.70    2.70
 -13   6  -1   26.90    2.50
 -13   6  -1   24.50    3.10
  13  -6   1   27.90    2.40
  13  -6   1   27.10    3.00
  13  -6   1   25.40    2.80
 -14   6  -1    0.90    1.20
 -14   6  -1    1.20    1.40
 -14   6  -1    1.50    1.60
 -14   6  -1    2.30    1.40
  14  -6   1   -0.30    1.40
  14  -6   1    0.00    1.00
  14  -6   1    1.80    1.40
 -15   6  -1   23.40    3.50
 -15   6  -1   33.10    3.00
 -15   6  -1   34.50    3.40
 -15   6  -1   30.20    3.10
  15  -6   1   32.40    3.20
  15  -6   1   31.70    2.80
  15  -6   1   27.10    3.50
 -16   6  -1   50.29    4.20
 -16   6  -1   48.10    5.00
 -16   6  -1   45.30    4.30
  16  -6   1   52.79    4.00
  16  -6   1   48.90    4.70
  16  -6   1   47.50    4.40
 -17   6  -1   31.60    4.20
 -17   6  -1   37.30    3.90
 -17   6  -1   38.70    3.60
  17  -6   1   38.20    3.90
  17  -6   1   33.90    3.30
 -18   6  -1    1.40    2.00
 -18   6  -1    1.60    2.20
 -18   6  -1    1.90    1.70
  18  -6   1    2.80    2.10
 -19   6  -1    5.50    2.10
 -19   6  -1    3.90    2.20
  19  -6   1    4.00    2.30
 -20   6  -1    1.80    2.10
 -20   6  -1    6.10    2.20
  20  -6   1    1.30    2.30
 -21   6  -1   14.50    2.90
 -21   6  -1   16.20    3.10
  21  -6   1   17.70    3.40
 -22   6  -1   16.90    3.20
 -22   6  -1   11.80    3.10
  22  -6   1   14.70    3.40
  22   5  -1   10.40    3.50
 -22  -5   1    7.00    3.60
 -22  -5   1    7.40    3.00
 -22  -5   1   10.40    3.30
  21   5  -1    5.80    3.00
 -21  -5   1    5.30    2.70
 -21  -5   1    1.20    1.90
 -21  -5   1    4.20    3.20
 -21  -5   1    4.50    2.70
  20   5  -1   47.00    5.30
 -20  -5   1   46.10    4.40
 -20  -5   1   53.69    5.30
 -20  -5   1   47.40    5.60
 -20  -5   1   42.00    4.90
  19   5  -1   -1.50    2.40
 -19  -5   1   -2.40    2.10
 -19  -5   1   -3.10    2.30
 -19  -5   1   -2.40    1.40
 -19  -5   1   -0.40    2.10
  18   5  -1   24.30    3.40
 -18  -5   1   17.60    2.90
 -18  -5   1   13.50    2.30
 -18  -5   1   19.60    3.00
 -18  -5   1   20.30    3.40
  17   5  -1    7.40    2.40
  17   5  -1   10.10    2.30
 -17  -5   1    5.50    2.20
 -17  -5   1   11.00    1.90
 -17  -5   1   10.50    2.60
 -17  -5   1   11.10    2.40
  16   5  -1   71.19    5.40
  16   5  -1   73.99    5.90
 -16  -5   1   69.19    5.30
 -16  -5   1   68.19    5.60
 -16  -5   1   67.39    5.70
 -16  -5   1   73.39    6.00
  15   5  -1    7.60    2.10
  15   5  -1    4.10    2.10
  15   5  -1    6.90    1.70
 -15  -5   1    6.00    1.70
 -15  -5   1    6.10    1.80
 -15  -5   1    6.00    2.00
 -15  -5   1    3.20    1.30
 -15  -5   1    4.80    2.30
  14   5  -1    1.00    1.90
  14   5  -1   -0.50    1.20
  14   5  -1    0.70    1.60
 -14  -5   1    0.20    1.10
 -14  -5   1    0.20    1.70
 -14  -5   1    1.50    1.40
 -14  -5   1   -0.40    1.30
 -14  -5   1    0.20    1.60
  13   5  -1    2.70    1.70
  13   5  -1    4.40    1.60
  13   5  -1    2.40    1.20
 -13  -5   1    2.00    1.70
 -13  -5   1    1.10    0.90
 -13  -5   1    1.90    1.30
 -13  -5   1    2.50    1.30
 -13  -5   1    5.20    1.70
  12   5  -1   64.89    4.50
  12   5  -1   58.39    5.20
  12   5  -1   62.69    4.80
 -12  -5   1   60.29    5.30
 -12  -5   1   59.69    4.60
 -12  -5   1   63.89    4.40
 -12  -5   1   64.89    4.80
 -12  -5   1   55.79    4.60
  11   5  -1   15.40    2.00
  11   5  -1   15.30    1.80
  11   5  -1   18.80    2.50
 -11  -5   1   17.60    1.80
 -11  -5   1   13.20    2.00
 -11  -5   1   14.80    2.50
 -11  -5   1   14.10    1.80
 -11  -5   1   16.30    2.00
  10   5  -1  364.46   22.30
  10   5  -1  357.66   22.70
  10   5  -1  357.16   22.10
 -10  -5   1  349.87   22.80
 -10  -5   1  342.57   22.40
 -10  -5   1  355.86   22.20
 -10  -5   1  358.66   22.20
 -10  -5   1  336.87   22.10
   9   5  -1   18.10    2.40
   9   5  -1   16.40    1.70
   9   5  -1   17.10    2.00
  -9  -5   1   18.10    1.90
  -9  -5   1   14.80    2.00
  -9  -5   1   18.50    2.40
  -9  -5   1   19.50    1.80
  -9  -5   1   18.50    1.70
   8   5  -1   35.50    2.60
   8   5  -1   34.50    3.10
   8   5  -1   30.30    2.80
  -8  -5   1   33.00    2.60
  -8  -5   1   39.50    3.30
  -8  -5   1   34.60    2.50
  -8  -5   1   29.20    2.80
  -8  -5   1   36.20    2.70
   7   5  -1    6.60    1.50
   7   5  -1    6.90    1.00
   7   5  -1    6.80    1.20
   7   5  -1    9.00    1.50
  -7  -5   1    5.00    1.10
  -7  -5   1    6.40    1.40
  -7  -5   1    5.70    0.90
  -7  -5   1    5.30    1.30
  -7  -5   1    6.90    1.10
  -7  -5   1    5.10    1.00
   6   5  -1   80.79    5.30
   6   5  -1   75.59    5.40
   6   5  -1   79.09    4.90
   6   5  -1   70.49    5.10
  -6  -5   1   75.89    4.90
  -6  -5   1   68.49    5.10
  -6  -5   1   71.39    4.90
  -6  -5   1   70.19    5.00
  -6  -5   1   72.79    5.40
  -6  -5   1   79.79    4.90
  -6  -5   1   78.39    5.40
   5   5  -1   43.40    3.40
   5   5  -1   44.10    3.00
   5   5  -1   40.70    3.10
   5   5  -1   42.60    3.40
  -5  -5   1   41.00    3.00
  -5  -5   1   47.20    3.40
  -5  -5   1   42.20    3.00
  -5  -5   1   42.50    3.00
  -5  -5   1   43.80    3.40
  -5  -5   1   47.70    3.10
  -5  -5   1   41.60    3.10
   4   5  -1    8.10    0.90
   4   5  -1    9.10    1.10
   4   5  -1   10.40    1.40
   4   5  -1    9.20    1.20
  -4  -5   1    7.30    1.00
  -4  -5   1    9.40    1.00
  -4  -5   1    9.10    1.20
  -4  -5   1   11.00    0.90
  -4  -5   1    7.70    1.20
  -4  -5   1    9.10    0.90
  -4  -5   1    8.20    0.90
   3   5  -1   32.20    2.40
   3   5  -1   31.50    2.10
   3   5  -1   27.50    2.40
   3   5  -1   32.70    2.20
  -3  -5   1   31.50    2.40
  -3  -5   1   33.80    2.20
  -3  -5   1   28.10    2.40
  -3  -5   1   32.70    2.10
  -3  -5   1   30.90    2.10
  -3  -5   1   26.70    2.20
  -3  -5   1   31.40    2.10
   2   5  -1    3.70    0.70
   2   5  -1    3.80    0.70
  -2  -5   1    3.40    0.70
   1   5  -1   50.39    3.30
   1   5  -1   52.19    3.40
   1   5  -1   49.90    3.40
   1   5  -1   48.40    3.30
   1   5  -1   53.19    3.20
  -1  -5   1   50.79    3.30
  -1  -5   1   52.69    3.20
  -1  -5   1   47.80    3.30
  -1  -5   1   52.09    3.30
  -1  -5   1   53.79    3.40
  -1  -5   1   51.59    3.30
  -1  -5   1   51.59    3.40
   0   5  -1  317.17   19.10
   0   5  -1  314.77   19.10
   0   5  -1  317.57   19.20
   0   5  -1  289.27   19.20
   0  -5   1  302.07   19.10
   0  -5   1  319.37   19.10
   0  -5   1  297.87   19.20
   0  -5   1  312.17   19.20
   0  -5   1  313.77   19.10
   1  -5   1  120.09    7.40
   1  -5   1  115.49    7.30
   1  -5   1  126.49    7.40
   1  -5   1  111.89    7.40
  -2   5  -1  128.09    7.90
  -3   5  -1   45.60    3.20
  -3   5  -1   47.80    3.10
  -3   5  -1   43.40    3.10
  -3   5  -1   48.10    3.10
  -3   5  -1   53.59    3.20
  -3   5  -1   49.30    3.10
  -3   5  -1   57.49    3.20
   3  -5   1   51.19    3.20
   3  -5   1   49.90    3.10
   3  -5   1   53.89    3.20
   3  -5   1   46.60    3.10
  -4   5  -1    5.30    0.80
  -4   5  -1    6.20    0.60
  -4   5  -1    5.70    0.70
  -4   5  -1    7.80    0.70
   4  -5   1    7.40    0.70
  -5   5  -1   20.20    1.50
  -5   5  -1   20.80    1.70
  -5   5  -1   22.00    1.60
  -5   5  -1   22.90    1.60
  -5   5  -1   22.40    1.60
  -5   5  -1   20.60    1.80
   5  -5   1   21.00    1.50
   5  -5   1   20.20    1.70
   5  -5   1   21.50    1.50
   5  -5   1   22.40    1.80
   5  -5   1   22.40    1.60
  -6   5  -1   10.60    1.10
  -6   5  -1   10.70    1.00
  -6   5  -1    9.90    1.30
  -6   5  -1    9.90    0.90
  -6   5  -1    7.90    1.10
  -6   5  -1   10.30    1.10
   6  -5   1    8.90    1.20
   6  -5   1    9.60    0.90
   6  -5   1    9.50    0.90
   6  -5   1   11.40    1.10
   6  -5   1    8.00    1.20
  -7   5  -1    2.00    0.90
  -7   5  -1    1.20    0.70
  -7   5  -1    2.50    0.70
  -7   5  -1    1.90    0.60
  -7   5  -1    2.50    0.80
  -7   5  -1    1.40    0.60
   7  -5   1    1.20    0.50
   7  -5   1    1.90    0.60
   7  -5   1    1.40    0.80
   7  -5   1    1.40    0.70
   7  -5   1    1.30    0.80
  -8   5  -1    2.50    0.80
  -8   5  -1    0.90    0.70
  -8   5  -1    1.70    0.90
  -8   5  -1    3.20    0.70
  -8   5  -1    1.40    0.80
   8  -5   1    1.20    0.60
   8  -5   1    1.70    0.90
   8  -5   1    3.80    0.80
   8  -5   1    1.80    0.90
  -9   5  -1   21.90    2.10
  -9   5  -1   23.70    2.30
  -9   5  -1   17.50    1.70
  -9   5  -1   17.50    1.90
  -9   5  -1   22.90    1.90
   9  -5   1   19.90    1.70
   9  -5   1   22.40    2.30
   9  -5   1   17.10    1.90
   9  -5   1   22.00    2.20
 -10   5  -1  231.18   14.40
 -10   5  -1  238.58   14.50
 -10   5  -1  225.98   14.40
 -10   5  -1  229.08   14.80
 -10   5  -1  219.98   14.70
  10  -5   1  222.88   14.30
  10  -5   1  219.38   14.70
  10  -5   1  234.88   14.50
 -11   5  -1    4.30    1.10
 -11   5  -1    4.50    1.20
 -11   5  -1    3.60    1.50
 -11   5  -1    6.80    1.50
 -11   5  -1    5.30    1.30
  11  -5   1    6.60    1.60
  11  -5   1    6.10    1.10
  11  -5   1    4.70    1.20
 -12   5  -1  143.89    9.30
 -12   5  -1  130.69    9.30
 -12   5  -1  137.99    9.10
 -12   5  -1  142.09    9.80
  12  -5   1  142.79    9.10
  12  -5   1  142.09    9.60
  12  -5   1  143.39    9.30
 -13   5  -1    9.50    2.10
 -13   5  -1   12.30    1.90
 -13   5  -1   10.70    1.60
 -13   5  -1    8.30    1.60
  13  -5   1   10.70    1.80
  13  -5   1    7.90    1.90
  13  -5   1   10.80    1.50
 -14   5  -1    0.90    1.10
 -14   5  -1    1.00    1.40
 -14   5  -1    0.00    1.40
 -14   5  -1   -1.80    1.20
  14  -5   1    0.40    1.00
  14  -5   1   -0.30    1.30
  14  -5   1   -0.20    1.30
 -15   5  -1   10.30    2.10
 -15   5  -1   10.30    2.00
 -15   5  -1    8.80    2.40
 -15   5  -1   10.20    1.80
  15  -5   1   13.30    2.10
  15  -5   1    8.40    1.60
  15  -5   1    8.30    2.20
 -16   5  -1   42.00    3.70
 -16   5  -1   40.20    3.80
 -16   5  -1   40.60    4.60
 -16   5  -1   43.10    4.10
  16  -5   1   39.00    4.30
  16  -5   1   34.60    3.90
  16  -5   1   42.10    3.50
 -17   5  -1    2.10    1.90
 -17   5  -1    4.00    2.00
 -17   5  -1    5.60    1.80
 -17   5  -1    2.60    2.10
  17  -5   1    0.40    1.40
  17  -5   1    4.10    2.00
  17  -5   1    3.20    2.10
 -18   5  -1   62.09    4.90
 -18   5  -1   51.89    5.10
 -18   5  -1   59.59    5.90
  18  -5   1   56.39    5.20
 -19   5  -1   -1.10    1.90
 -19   5  -1    1.00    1.90
  19  -5   1   -0.60    2.10
 -20   5  -1   17.50    2.80
 -20   5  -1   12.00    2.80
  20  -5   1   12.40    3.00
 -21   5  -1   -1.30    2.30
 -21   5  -1    1.70    2.30
  21  -5   1    2.50    2.70
 -22   5  -1    8.60    2.80
 -22   5  -1   12.10    3.10
  22  -5   1   13.20    3.30
  22   4  -1   12.80    3.50
 -22  -4   1   12.60    3.60
 -22  -4   1   11.00    3.30
 -22  -4   1   19.80    3.50
  21   4  -1   40.00    5.30
 -21  -4   1   47.20    5.80
 -21  -4   1   52.89    5.40
 -21  -4   1   43.50    4.40
 -21  -4   1   43.90    5.10
  20   4  -1    7.40    3.00
 -20  -4   1    5.60    2.50
 -20  -4   1    8.90    3.30
 -20  -4   1    5.00    1.90
 -20  -4   1    7.50    2.70
  19   4  -1   -3.30    2.20
 -19  -4   1    0.70    1.50
 -19  -4   1    0.60    2.10
 -19  -4   1    2.90    2.70
 -19  -4   1   -0.80    2.00
  18   4  -1    3.50    2.20
 -18  -4   1    2.00    1.50
 -18  -4   1    3.20    1.90
 -18  -4   1    3.10    2.10
 -18  -4   1    1.80    2.20
  17   4  -1   20.60    3.00
  17   4  -1   14.20    2.30
 -17  -4   1   18.20    3.10
 -17  -4   1   16.40    2.20
 -17  -4   1   13.90    2.60
 -17  -4   1   19.10    2.80
  16   4  -1   26.90    4.00
  16   4  -1   35.70    3.80
  16   4  -1   30.00    3.10
 -16  -4   1   26.50    2.90
 -16  -4   1   28.70    4.50
 -16  -4   1   29.30    3.40
 -16  -4   1   33.60    3.40
 -16  -4   1   40.20    4.10
  15   4  -1  130.79    9.60
  15   4  -1  120.29    9.10
  15   4  -1  130.79    8.70
 -15  -4   1  116.49    8.80
 -15  -4   1  137.39    9.00
 -15  -4   1  126.89    9.10
 -15  -4   1  131.39    9.80
 -15  -4   1  133.99    8.60
  14   4  -1   25.50    3.50
  14   4  -1   22.60    2.80
  14   4  -1   20.40    2.30
 -14  -4   1   21.10    2.70
 -14  -4   1   19.20    3.30
 -14  -4   1   23.30    2.30
 -14  -4   1   27.20    3.10
 -14  -4   1   18.80    2.50
  13   4  -1   11.00    2.00
  13   4  -1    8.70    2.10
  13   4  -1   12.10    1.70
 -13  -4   1   11.40    2.00
 -13  -4   1   10.90    1.50
 -13  -4   1    8.30    1.70
 -13  -4   1    8.10    2.20
 -13  -4   1   11.70    1.80
  12   4  -1   34.60    3.00
  12   4  -1   35.60    2.80
  12   4  -1   26.20    3.30
 -12  -4   1   29.30    2.60
 -12  -4   1   30.00    2.70
 -12  -4   1   27.30    3.40
 -12  -4   1   28.00    2.80
 -12  -4   1   33.60    3.10
  11   4  -1   51.49    3.70
  11   4  -1   49.30    4.50
  11   4  -1   57.69    4.10
 -11  -4   1   47.30    3.70
 -11  -4   1   52.89    3.90
 -11  -4   1   53.49    4.10
 -11  -4   1   48.00    3.90
 -11  -4   1   47.30    4.50
  10   4  -1   17.30    1.70
  10   4  -1   13.90    1.90
  10   4  -1   15.40    2.30
 -10  -4   1   14.40    1.80
 -10  -4   1   17.00    2.50
 -10  -4   1   12.30    1.80
 -10  -4   1   17.00    1.70
 -10  -4   1   13.00    1.70
   9   4  -1    5.40    1.50
   9   4  -1   11.80    1.60
   9   4  -1    9.70    1.30
  -9  -4   1    5.80    1.00
  -9  -4   1    5.40    1.50
  -9  -4   1    8.40    1.30
  -9  -4   1    7.70    1.20
  -9  -4   1   11.20    1.50
   8   4  -1   45.40    4.00
   8   4  -1   49.99    3.50
   8   4  -1   50.99    3.70
  -8  -4   1   45.60    4.00
  -8  -4   1   48.30    3.60
  -8  -4   1   54.19    3.60
  -8  -4   1   51.29    3.50
  -8  -4   1   53.59    3.80
   7   4  -1   30.00    2.40
   7   4  -1   28.20    2.80
   7   4  -1   29.60    2.70
   7   4  -1   31.70    2.30
  -7  -4   1   26.40    2.20
  -7  -4   1   32.10    2.40
  -7  -4   1   30.10    2.80
  -7  -4   1   31.20    2.30
  -7  -4   1   29.00    2.70
  -7  -4   1   28.80    2.50
   6   4  -1   37.10    2.60
   6   4  -1   34.10    2.40
   6   4  -1   32.40    2.80
   6   4  -1   33.20    2.90
  -6  -4   1   36.50    2.50
  -6  -4   1   27.90    2.70
  -6  -4   1   30.50    2.80
  -6  -4   1   30.60    2.30
  -6  -4   1   37.00    2.40
  -6  -4   1   36.20    2.50
  -6  -4   1   35.00    2.60
   5   4  -1  878.71   50.09
   5   4  -1  783.72   49.70
   5   4  -1  750.32   49.80
   5   4  -1  786.62   50.09
  -5  -4   1  781.22   49.70
  -5  -4   1  797.22   49.80
  -5  -4   1  748.53   49.80
  -5  -4   1  806.62   49.80
  -5  -4   1  865.91   50.09
  -5  -4   1  815.42   49.70
  -5  -4   1  855.21   50.09
   4   4  -1  205.08   12.10
   4   4  -1  194.48   12.40
   4   4  -1  199.38   12.30
   4   4  -1  182.68   12.10
  -4  -4   1  198.08   12.10
  -4  -4   1  187.78   12.10
  -4  -4   1  181.98   12.10
  -4  -4   1  194.78   12.00
  -4  -4   1  190.68   12.10
  -4  -4   1  192.18   12.30
  -4  -4   1  195.78   12.40
   3   4  -1   71.29    4.60
   3   4  -1   67.39    4.80
   3   4  -1   73.29    4.70
   3   4  -1   67.29    4.80
  -3  -4   1   76.29    4.60
  -3  -4   1   74.29    4.60
  -3  -4   1   68.59    4.90
  -3  -4   1   68.49    4.80
  -3  -4   1   77.19    4.60
  -3  -4   1   77.89    4.70
  -3  -4   1   71.39    4.60
   2   4  -1   41.80    2.80
   2   4  -1   42.00    2.90
   2   4  -1   42.10    2.70
   2   4  -1   43.00    2.70
   2   4  -1   43.80    2.90
  -2  -4   1   41.40    2.70
  -2  -4   1   40.60    2.80
  -2  -4   1   40.30    2.70
  -2  -4   1   40.80    2.90
  -2  -4   1   40.30    2.70
  -2  -4   1   46.50    2.90
  -2  -4   1   39.40    2.70
   1   4  -1    9.80    0.70
   1   4  -1    9.90    0.70
   1   4  -1    7.60    0.90
   1   4  -1   10.60    0.80
   1   4  -1    6.20    0.80
  -1  -4   1    6.60    0.80
  -1  -4   1    9.30    0.70
  -1  -4   1    9.30    0.70
  -1  -4   1    9.00    0.70
   0   4  -1   20.80    1.50
   0   4  -1   20.20    1.50
   0   4  -1   22.70    1.40
   0   4  -1   22.00    1.50
   0  -4   1   21.80    1.40
   0  -4   1   23.50    1.40
   0  -4   1   21.70    1.50
   0  -4   1   22.50    1.50
   0  -4   1   20.80    1.50
  -1   4  -1   37.50    2.40
  -2   4  -1   20.10    1.40
   2  -4   1   23.00    1.40
  -3   4  -1   19.10    1.40
  -3   4  -1   23.40    1.50
  -3   4  -1   23.40    1.50
  -3   4  -1   20.60    1.50
  -3   4  -1   20.20    1.40
  -3   4  -1   21.20    1.40
   3  -4   1   23.30    1.50
   3  -4   1   21.10    1.40
   3  -4   1   18.70    1.40
   3  -4   1   23.40    1.50
  -4   4  -1   15.20    1.20
  -4   4  -1   15.80    1.10
  -4   4  -1   14.50    1.20
  -4   4  -1   14.20    1.20
  -4   4  -1   15.70    1.10
  -4   4  -1   15.80    1.30
   4  -4   1   15.00    1.30
   4  -4   1   16.40    1.10
   4  -4   1   16.20    1.20
   4  -4   1   14.40    1.30
   4  -4   1   15.90    1.10
  -5   4  -1  271.17   17.30
  -5   4  -1  272.27   17.20
  -5   4  -1  273.47   17.20
  -5   4  -1  281.57   17.20
  -5   4  -1  271.07   17.20
  -5   4  -1  287.07   17.40
   5  -4   1  260.97   17.30
   5  -4   1  281.37   17.40
   5  -4   1  282.87   17.20
   5  -4   1  280.47   17.20
   5  -4   1  288.67   17.20
  -6   4  -1   73.19    5.00
  -6   4  -1   68.39    4.90
  -6   4  -1   68.49    4.80
  -6   4  -1   73.29    4.80
  -6   4  -1   73.39    4.70
  -6   4  -1   74.79    4.70
   6  -4   1   76.19    4.70
   6  -4   1   72.99    5.00
   6  -4   1   75.39    5.00
   6  -4   1   75.39    4.80
   6  -4   1   78.09    4.70
  -7   4  -1  237.18   15.30
  -7   4  -1  237.18   15.50
  -7   4  -1  258.17   15.40
  -7   4  -1  255.37   15.70
  -7   4  -1  250.07   15.70
  -7   4  -1  228.18   15.40
  -7   4  -1  251.17   15.40
   7  -4   1  256.97   15.60
   7  -4   1  236.98   15.40
   7  -4   1  245.78   15.40
   7  -4   1  257.57   15.70
   7  -4   1  243.48   15.30
  -8   4  -1   25.30    2.60
  -8   4  -1   26.50    2.60
  -8   4  -1   32.10    2.30
  -8   4  -1   31.60    2.20
  -8   4  -1   30.20    2.40
  -8   4  -1   31.70    2.40
   8  -4   1   34.20    2.40
   8  -4   1   27.00    2.60
   8  -4   1   34.00    2.80
   8  -4   1   32.50    2.30
  -9   4  -1    9.80    1.60
  -9   4  -1   13.00    1.30
  -9   4  -1    7.20    1.40
  -9   4  -1   10.70    1.30
  -9   4  -1   14.30    1.50
   9  -4   1   16.10    1.50
   9  -4   1    9.40    1.60
   9  -4   1   14.10    1.30
   9  -4   1    8.50    1.50
 -10   4  -1   52.49    4.10
 -10   4  -1   52.89    4.00
 -10   4  -1   49.30    3.50
 -10   4  -1   51.99    3.40
 -10   4  -1   44.20    3.50
 -10   4  -1   46.30    3.60
  10  -4   1   49.50    3.50
  10  -4   1   50.69    3.90
  10  -4   1   45.70    3.60
 -11   4  -1   15.60    1.80
 -11   4  -1   23.30    2.00
 -11   4  -1   20.70    2.20
 -11   4  -1   25.60    2.30
  11  -4   1   27.30    2.30
  11  -4   1   17.00    2.40
  11  -4   1   26.20    2.10
 -12   4  -1   25.70    3.00
 -12   4  -1   28.50    2.70
 -12   4  -1   25.60    2.30
 -12   4  -1   30.70    2.50
 -12   4  -1   23.90    2.60
  12  -4   1   30.20    2.50
  12  -4   1   28.70    3.00
  12  -4   1   31.50    2.80
 -13   4  -1   99.69    6.80
 -13   4  -1   96.99    6.90
 -13   4  -1  104.59    7.40
 -13   4  -1   87.79    6.40
 -13   4  -1  105.99    6.70
  13  -4   1  108.79    7.30
  13  -4   1   86.59    6.50
  13  -4   1   93.79    6.80
 -14   4  -1    0.60    1.50
 -14   4  -1    0.20    1.30
 -14   4  -1    0.40    1.40
 -14   4  -1    1.40    1.20
  14  -4   1    0.60    1.40
  14  -4   1    1.70    1.40
  14  -4   1    1.60    1.10
 -15   4  -1   54.99    4.50
 -15   4  -1   50.79    4.40
 -15   4  -1   58.19    4.70
 -15   4  -1   50.19    5.10
  15  -4   1   52.69    4.20
  15  -4   1   72.79    4.80
  15  -4   1   51.99    5.00
 -16   4  -1   28.10    4.00
 -16   4  -1   34.70    3.40
 -16   4  -1   36.30    3.60
 -16   4  -1   35.40    3.80
  16  -4   1   33.10    4.00
  16  -4   1   30.00    3.10
  16  -4   1   33.00    3.50
 -17   4  -1   30.90    3.30
 -17   4  -1   27.30    4.10
 -17   4  -1   31.00    3.60
 -17   4  -1   37.70    3.70
  17  -4   1   30.60    3.50
  17  -4   1   29.80    4.00
  17  -4   1   27.90    2.90
 -18   4  -1    8.70    2.30
 -18   4  -1    7.70    2.30
 -18   4  -1    5.90    2.50
 -18   4  -1   11.60    2.20
  18  -4   1    8.50    2.60
  18  -4   1    7.30    2.30
 -19   4  -1    3.20    1.90
 -19   4  -1   -2.40    1.80
  19  -4   1   -0.20    2.10
 -20   4  -1    3.10    2.20
 -20   4  -1    1.50    2.20
  20  -4   1    1.50    2.40
 -21   4  -1   10.90    2.80
 -21   4  -1    9.70    2.70
  21  -4   1   14.00    3.40
 -22   4  -1   15.50    3.30
 -22   4  -1   19.70    3.40
  22  -4   1   21.00    3.80
 -23   4  -1   19.40    3.60
  23  -4   1   19.20    3.90
 -23  -3   1    0.30    2.90
  22   3  -1    8.70    3.30
 -22  -3   1    0.80    2.80
 -22  -3   1    5.10    2.80
 -22  -3   1    2.90    2.60
 -22  -3   1    3.80    3.20
  21   3  -1   31.20    4.50
 -21  -3   1   34.50    4.30
 -21  -3   1   26.00    3.20
 -21  -3   1   36.40    4.40
 -21  -3   1   33.00    4.80
  20   3  -1    6.60    2.90
 -20  -3   1    8.30    2.90
 -20  -3   1    7.70    2.70
 -20  -3   1    8.50    2.00
 -20  -3   1    5.50    3.00
  19   3  -1    8.30    2.70
 -19  -3   1    5.00    2.40
 -19  -3   1    6.10    1.80
 -19  -3   1    6.40    2.40
 -19  -3   1    5.80    2.80
  18   3  -1    8.80    2.60
 -18  -3   1   14.80    3.00
 -18  -3   1    5.00    2.20
 -18  -3   1    7.40    2.30
 -18  -3   1    8.40    1.90
  17   3  -1  122.49    9.20
  17   3  -1  118.59    8.70
 -17  -3   1  135.39    9.00
 -17  -3   1  133.79    8.70
 -17  -3   1  131.69    9.40
 -17  -3   1  123.49    9.00
  16   3  -1   17.70    3.20
  16   3  -1   19.40    2.40
  16   3  -1   24.90    3.10
 -16  -3   1   19.20    2.70
 -16  -3   1   19.20    2.30
 -16  -3   1   18.30    3.50
 -16  -3   1   18.80    2.90
 -16  -3   1   18.60    3.00
  15   3  -1   28.80    3.10
  15   3  -1   23.00    2.50
  15   3  -1   20.20    3.40
 -15  -3   1   25.50    2.80
 -15  -3   1   24.80    2.90
 -15  -3   1   16.50    3.30
 -15  -3   1   24.30    3.10
 -15  -3   1   23.30    2.40
  14   3  -1   -1.00    1.10
  14   3  -1   -0.80    1.60
  14   3  -1    0.00    1.50
 -14  -3   1    0.70    1.70
 -14  -3   1   -0.20    1.40
 -14  -3   1   -1.40    1.20
 -14  -3   1    0.60    1.00
 -14  -3   1    0.70    1.50
  13   3  -1   -0.50    1.40
  13   3  -1    0.50    1.00
  13   3  -1   -0.10    1.20
 -13  -3   1    1.70    0.90
 -13  -3   1   -2.70    1.10
 -13  -3   1    0.30    1.50
 -13  -3   1    1.20    1.30
 -13  -3   1    0.10    1.10
  12   3  -1    2.30    1.30
  12   3  -1    4.60    1.70
  12   3  -1    3.30    1.10
 -12  -3   1    4.00    1.20
 -12  -3   1    3.60    1.00
 -12  -3   1    2.70    1.30
 -12  -3   1    3.50    1.60
 -12  -3   1    1.50    1.20
  11   3  -1  146.09   10.70
  11   3  -1  160.28   10.40
  11   3  -1  160.48   10.20
 -11  -3   1  164.88   10.30
 -11  -3   1  172.88   10.50
 -11  -3   1  162.18   10.30
 -11  -3   1  145.09   10.10
 -11  -3   1  146.09   10.90
  10   3  -1   19.80    2.50
  10   3  -1   18.10    1.90
  10   3  -1   20.60    2.20
 -10  -3   1   18.20    2.00
 -10  -3   1   17.50    2.10
 -10  -3   1   19.30    2.60
 -10  -3   1   21.50    2.10
 -10  -3   1   19.80    1.90
   9   3  -1  218.28   14.10
   9   3  -1  208.48   13.80
   9   3  -1  213.88   13.60
  -9  -3   1  221.48   13.60
  -9  -3   1  211.68   13.70
  -9  -3   1  230.88   13.90
  -9  -3   1  209.38   14.20
  -9  -3   1  208.58   13.70
   8   3  -1   18.60    2.10
   8   3  -1   17.00    1.80
   8   3  -1   17.20    1.60
  -8  -3   1   15.40    1.70
  -8  -3   1   20.30    2.30
  -8  -3   1   19.10    1.60
  -8  -3   1   18.30    1.70
  -8  -3   1   18.10    1.90
   7   3  -1   67.19    5.10
   7   3  -1   68.89    4.80
   7   3  -1   70.09    4.70
   7   3  -1   73.89    5.20
  -7  -3   1   77.09    4.90
  -7  -3   1   66.79    4.60
  -7  -3   1   73.09    5.10
  -7  -3   1   68.49    4.70
  -7  -3   1   69.29    5.20
  -7  -3   1   70.99    4.70
[truncated: 9,591,020 more chars]
